# Supplementary material for: TnP and AHR-CYP1A1 Signaling Crosstalk in an Injury-Induced Zebrafish Inflammation Model
Source: Pharmaceuticals (Basel). 2024 Aug 31;17(9):1155. doi: 10.3390/ph17091155 (PMC11435205; doi:10.3390/ph17091155)
Supplement: Supplementary file 1 [file pharmaceuticals-17-01155-s001.zip]

Archive with 4 entries (4 files):
- pharmaceuticals-3169293-supplementary Figures.pdf
- pharmaceuticals-3169293-supplementary Table S1.pdf
- Table S2. Differential Expression Analysis.xlsx
- Table S3. GO Enrichment Analysis.xlsx
