# Supplementary material for: TnP and AHR-CYP1A1 Signaling Crosstalk in an Injury-Induced Zebrafish Inflammation Model
Source: Pharmaceuticals (Basel). 2024 Aug 31;17(9):1155. doi: 10.3390/ph17091155 (PMC11435205; doi:10.3390/ph17091155)
Supplement: Supplementary file 1 [file pharmaceuticals-17-01155-s001.zip › Table S2. Differential Expression Analysis.xlsx]

## Sheet: 1. Inflamed_WT vs KD
	Exclusive DEGs from WT_Inflamed (#3 vs #8)					Overlapped DEGs from WT vs. KD_Inflamed (#3 vs #8)							Exclusive DEGs from KD_Inflamed (#3 vs #8)
	ensemblid	symbol	log2FoldChange_ctCutUncut	padj_ctCutUncut		ensemblid	symbol	log2FoldChange_ctCutUncut	padj_ctCutUncut	log2FoldChange_ahCutUncut	padj_ctCutUncut.1		ensemblid	symbol	log2FoldChange_ahCutUncut	padj_ahCutUncut
1	ENSDARG00000096577	adgre9	0.681648	0.0326235		ENSDARG00000069946	itga6b	0.622964	0.00615861	0.855592	5.97341e-06		ENSDARG00000015803	smcr8b	0.732626	0.0162394
2	ENSDARG00000093877	si:zfos-2330d3.7	0.901974	0.00639989		ENSDARG00000094485	si:dkey-27h10.2	2.9022	5.59393e-07	2.46476	8.71807e-06		ENSDARG00000086957	si:dkeyp-118a3.2	-0.717882	0.000959575
3	ENSDARG00000075600	si:dkeyp-41f9.3	-0.66855	0.00324156		ENSDARG00000075045	cxcl18b	2.01333	2.44221e-08	1.87012	0.00318961		ENSDARG00000070278	mettl14	-0.545834	0.0287983
4	ENSDARG00000069377	si:dkey-242g16.2	-1.37024	1.2184e-07		ENSDARG00000074378	junba	0.543481	2.80782e-05	0.841988	0.00112599		ENSDARG00000037099	irs2a	0.538679	0.00339952
5	ENSDARG00000054389	rhof	1.39401	0.025852		ENSDARG00000074771	ifngr1	0.628422	0.00639989	0.71204	0.0248448		ENSDARG00000053222	asb5b	0.508202	0.0133773
6	ENSDARG00000112575	CU467905.1	0.845843	0.00083851		ENSDARG00000103980	ets2	0.706065	2.58724e-15	1.06295	5.82307e-13		ENSDARG00000093237	si:ch211-89o9.4	0.699977	0.0351938
7	ENSDARG00000019365	krt99	-0.752384	0.00648114		ENSDARG00000104693	il6st	0.582526	6.38655e-26	0.81344	6.70481e-18		ENSDARG00000036967	smox	0.628417	2.23133e-05
8	ENSDARG00000056615	cybb	1.02981	1.86255e-05		ENSDARG00000019521	mpx	-0.603858	2.39896e-07	-0.564062	0.00656979		ENSDARG00000087426	si:ch211-151p13.8	0.633327	0.000418794
9	ENSDARG00000006811	sult1st6	-0.532719	0.00846489		ENSDARG00000089307	pmaip1	0.70363	0.00247389	1.27004	3.23794e-05		ENSDARG00000089853	si:dkey-22n8.3	1.05962	0.0390579
10	ENSDARG00000009217	tom1l2	1.07405	0.00230148		ENSDARG00000056873	and3	-0.761637	4.87647e-77	-0.814416	6.32982e-09		ENSDARG00000016818	abcg2d	-1.20702	0.0154559
11	ENSDARG00000079227	plekhs1	1.73547	0.00527691		ENSDARG00000018399	rps6kb1a	0.919952	8.57369e-12	1.11135	1.96645e-15		ENSDARG00000074635	abca1a	0.584493	0.00016035
12	ENSDARG00000097539	si:ch211-39f2.3	0.55554	0.00304674		ENSDARG00000103981	bhlha9	-0.922179	1.27044e-05	-1.26805	4.00835e-05		ENSDARG00000023151	ucp1	0.626602	2.13752e-07
13	ENSDARG00000031588	si:dkey-239b22.1	0.981026	0.00583403		ENSDARG00000012395	mmp13a	0.886982	0.0021898	1.44017	5.05403e-08		ENSDARG00000025808	taf5l	-0.510893	0.0360118
14	ENSDARG00000103634	CU914622.2	0.71598	0.00359539		ENSDARG00000114451	mmp13a	1.67895	1.47779e-21	2.10744	3.88061e-17		ENSDARG00000028276	si:ch211-196h16.12	1.92679	0.0326381
15	ENSDARG00000113315	zgc:153932	1.25024	0.00190455		ENSDARG00000045887	mmp30	0.754271	1.91236e-10	1.39198	0.0346095		ENSDARG00000031952	mb	-0.776234	3.15505e-05
16	ENSDARG00000095409	si:ch211-226h7.8	1.82281	1.49648e-05		ENSDARG00000098700	il1b	2.20836	2.33942e-05	1.81514	0.0445673		ENSDARG00000102825	olfm2b	-0.757315	0.00942311
17	ENSDARG00000074150	si:ch211-226h7.5	1.91551	1.17121e-06		ENSDARG00000113877	hoxc13b	-0.857251	0.047125	-0.996729	0.0159298		ENSDARG00000032801	grk5	-1.41967	0.000358538
18	ENSDARG00000109626	si:ch211-226h7.3	1.56334	9.11575e-13		ENSDARG00000089383	il1fma	2.1113	0.00480825	2.91683	0.00194561		ENSDARG00000044251	rasgef1bb	0.820895	0.000668874
19	ENSDARG00000075730	dnph1	-0.931937	0.032488		ENSDARG00000031616	g6pca.1	0.601975	0.0114108	1.08183	1.59655e-06		ENSDARG00000044261	si:ch211-243g18.2	-0.552525	4.31573e-05
20	ENSDARG00000038687	nfkb2	0.684486	0.0106186		ENSDARG00000057644	adam8b	0.582577	0.00212595	0.840705	8.52366e-06		ENSDARG00000063050	rc3h2	0.698555	0.0158904
21	ENSDARG00000068784	vsir	0.643702	0.000514768		ENSDARG00000024560	slc4a1b	-0.60875	0.00959671	-0.684013	0.0446537		ENSDARG00000074425	si:busm1-57f23.1	0.615591	0.044008
22	ENSDARG00000042722	blnk	1.12337	0.00185555		ENSDARG00000016457	irf9	0.754777	4.82084e-07	0.974981	1.66683e-05		ENSDARG00000013871	slc5a1	1.35346	5.10175e-07
23	ENSDARG00000109310	im:7150988	-0.942393	9.12765e-21		ENSDARG00000075441	vwa2	-0.875581	0.0384047	-0.908157	0.0477866		ENSDARG00000044010	loxl2a	0.578232	2.46276e-05
24	ENSDARG00000077169	si:ch211-153b23.4	0.874779	8.50587e-11		ENSDARG00000026611	socs3b	1.22338	5.61952e-22	1.69347	4.46861e-25		ENSDARG00000014047	cldn7b	0.759476	1.21763e-20
25	ENSDARG00000073820	zgc:174917	1.1915	0.0219435		ENSDARG00000052779	zgc:153932	1.35894	6.97007e-06	-1.55621	0.00621482		ENSDARG00000056885	per1a	0.546738	0.0179928
26	ENSDARG00000088612	si:ch211-153b23.7	1.82628	0.0463304		ENSDARG00000104325	plek	1.36598	0.000156643	1.23388	0.0282311		ENSDARG00000086665	si:dkey-175g6.2	0.519663	0.000963263
27	ENSDARG00000105494	si:ch211-113d11.8	2.83324	0.0347228		ENSDARG00000102406	si:ch211-165e15.1	-0.670384	7.07768e-05	-1.27376	0.000523439		ENSDARG00000061120	slc43a2b	0.623818	4.12182e-05
28	ENSDARG00000069966	alox5b.3	-1.91894	0.0310453		ENSDARG00000098631	CABZ01044277.1	-0.737389	1.56315e-13	-1.51492	2.43673e-08		ENSDARG00000076856	frem2a	-0.739515	3.37547e-06
29	ENSDARG00000057504	si:dkey-202g17.3	-0.698828	8.94698e-07		ENSDARG00000115956	CABZ01044281.1	-0.624318	8.03735e-59	-1.31848	6.98568e-43		ENSDARG00000068995	h2ax1	0.70899	6.45854e-07
30	ENSDARG00000101949	numbl	1.34663	0.033839		ENSDARG00000040534	epcam	0.514251	1.91339e-23	0.805617	7.47305e-06		ENSDARG00000098867	PRDM15	-0.762485	0.000576655
31	ENSDARG00000056134	c1qtnf5	-0.576519	0.0272592		ENSDARG00000038639	elovl6l	-0.80513	0.000124202	-0.534982	0.00867477		ENSDARG00000043182	hhla2a.1	0.578335	0.0279966
32	ENSDARG00000076710	si:dkey-42l23.7	0.946905	9.45196e-05		ENSDARG00000000551	slc1a4	0.508105	5.02474e-20	0.813933	2.43781e-18		ENSDARG00000004763	hhla2a.2	1.76635	0.015824
33	ENSDARG00000088571	si:ch211-151o1.4	-0.66058	0.00623757		ENSDARG00000001452	adam8a	1.0651	2.20487e-12	1.14132	5.34704e-11		ENSDARG00000061052	nipblb	-0.527192	0.0135143
34	ENSDARG00000037861	slc2a3b	0.957697	0.0165792		ENSDARG00000012789	plek2	0.997087	1.15007e-05	1.51769	7.85275e-11		ENSDARG00000091209	ucp3	3.08016	3.73042e-36
35	ENSDARG00000077176	zgc:174888	0.516001	0.0112972		ENSDARG00000039234	zgc:171579	1.99093	0.0299415	1.99579	0.0483569		ENSDARG00000043154	ucp2	0.826241	6.5066e-10
36	ENSDARG00000036254	hoxa13b	-0.753469	0.0324843		ENSDARG00000071304	tbc1d2	0.802567	0.000525236	1.14063	5.12256e-08		ENSDARG00000077284	gdpd5a	0.631564	0.0151006
37	ENSDARG00000103199	si:dkey-247k7.2	0.575001	1.88877e-05		ENSDARG00000062788	irg1l	1.6957	2.17502e-36	0.675376	0.000959575		ENSDARG00000099727	ssbp2	0.561291	6.70033e-05
38	ENSDARG00000003902	ctsl.1	0.620719	0.00906216		ENSDARG00000104919	si:ch211-153b23.3	2.0986	9.27953e-28	1.21415	3.88588e-05		ENSDARG00000009401	vcanb	-0.528567	0.000165315
39	ENSDARG00000028804	ankrd9	-0.576763	1.74414e-09		ENSDARG00000058206	si:ch211-153b23.5	0.783002	7.78816e-33	0.751071	0.000196145		ENSDARG00000036028	arrdc3b	0.891406	7.53773e-10
40	ENSDARG00000041081	kmt5b	-1.35664	3.1671e-16		ENSDARG00000015355	fosl1a	2.54355	1.60699e-44	3.43944	1.37859e-49		ENSDARG00000060871	mctp1b	-1.05992	5.05867e-06
41	ENSDARG00000069378	pard6a	-0.668926	0.00906669		ENSDARG00000063539	slc25a15a	0.600765	0.0030678	1.48137	1.74589e-08		ENSDARG00000078076	nab2	1.42738	1.19979e-05
42	ENSDARG00000036767	urgcp	0.709549	3.9777e-06		ENSDARG00000026049	mxf	4.57786	1.51621e-20	3.72077	4.8522e-10		ENSDARG00000038199	cdab	1.03994	0.0202326
43	ENSDARG00000058498	slc9a3.1	0.87212	0.00652032		ENSDARG00000036848	slc43a2a	0.584343	1.32207e-09	1.04749	6.00731e-10		ENSDARG00000045003	plvapb	0.572602	0.0118928
44	ENSDARG00000094860	gpr186	-0.618815	0.00589028		ENSDARG00000101892	ino80e	-0.559782	8.16412e-08	-0.526532	0.000161333		ENSDARG00000001782	prkacba	0.673398	0.00861795
45	ENSDARG00000086739	si:ch1073-513e17.1	0.819777	0.000147053		ENSDARG00000018569	tnfrsf1a	0.919113	1.58223e-21	0.812204	3.7675e-07		ENSDARG00000002750	phf20a	-0.526722	0.000742337
46	ENSDARG00000060622	si:ch73-14h1.2	0.875609	4.91383e-05		ENSDARG00000040284	si:dkey-79d12.5	0.612953	0.0357515	0.739857	0.0220032		ENSDARG00000089724	cyldb	-1.3864	0.00491095
47	ENSDARG00000024546	pla2g4aa	0.502167	0.00163185		ENSDARG00000087832	bcl3	1.90321	7.36588e-06	2.62296	8.73406e-08		ENSDARG00000087186	si:ch211-232b12.5	0.548173	0.0414008
48	ENSDARG00000032465	slc1a8b	1.57792	2.10938e-06		ENSDARG00000114387	CU499336.2	2.09556	1.64533e-29	2.26842	2.01786e-11		ENSDARG00000056638	pir	0.818232	4.50369e-09
49	ENSDARG00000053836	si:ch211-284o19.8	4.06386	0.022005		ENSDARG00000070000	txnipb	-0.626468	1.48539e-08	-1.00545	3.16545e-08		ENSDARG00000043442	zgc:153665	0.516204	0.0174742
50	ENSDARG00000054304	homeza	1.29785	0.014677		ENSDARG00000053005	cd22	2.71771	2.47773e-07	3.87714	1.47103e-07		ENSDARG00000102696	dnajc11b	-0.505102	0.000253434
51	ENSDARG00000053620	ebi3	-1.00918	0.0264945		ENSDARG00000102175	hamp	1.0293	2.78937e-09	0.815635	0.0212339		ENSDARG00000104470	syngr2b	0.600099	0.0146589
52	ENSDARG00000038541	ccr12a	-1.45027	0.0218975		ENSDARG00000097901	si:ch73-90p23.1	2.42015	0.00146134	3.95904	0.000898714		ENSDARG00000012824	itga3b	-0.513816	0.000197621
53	ENSDARG00000090903	creb3l3b	0.742599	0.000529469		ENSDARG00000091801	serpinb14	0.862445	5.63688e-20	0.999502	1.21902e-09		ENSDARG00000104687	slc16a9b	1.79054	2.82666e-46
54	ENSDARG00000023002	dtl	-0.584437	0.00905009		ENSDARG00000097959	si:dkey-248g15.3	-0.768573	2.82425e-11	-0.776675	0.000241071		ENSDARG00000045150	csnk1e	0.514398	2.64217e-05
55	ENSDARG00000031136	moxd1	0.604598	0.000611965		ENSDARG00000013926	slc16a9a	0.995445	0.0317248	2.48686	6.19883e-46		ENSDARG00000045141	aqp8a.1	0.629357	0.0228571
56	ENSDARG00000038728	ch25hl2	-1.12855	0.0357877		ENSDARG00000096843	zgc:193593	1.10918	5.40184e-07	1.61389	2.32299e-05		ENSDARG00000104531	zcchc4	0.815757	0.0452212
57	ENSDARG00000090730	cfbl	0.704994	0.0115877		ENSDARG00000098315	cyp1a	0.652866	0.000498455	1.00509	0.000115365		ENSDARG00000087084	hcar1-4	1.68822	3.25548e-05
58	ENSDARG00000060200	CU019662.1	1.81533	0.0161941		ENSDARG00000041623	mt2	0.533298	6.6007e-09	1.16647	0.000675341		ENSDARG00000007891	meox1	0.552777	0.0499938
59	ENSDARG00000075027	fgfr1bl	1.2828	0.00984897		ENSDARG00000013855	slc12a3	0.547074	1.21394e-05	0.655677	0.000249123		ENSDARG00000020876	pdk2a	0.500024	0.00773627
60	ENSDARG00000040640	si:ch73-44m9.3	0.738469	0.0372169		ENSDARG00000093381	tgm2l	1.64946	5.01038e-35	2.03496	3.61934e-30		ENSDARG00000005284	fbxl15	-0.591937	0.0454676
61	ENSDARG00000016364	gna15.1	0.505659	0.000558844		ENSDARG00000068374	si:ch211-132b12.7	0.797929	0.0250518	1.12789	0.0006194		ENSDARG00000078494	adamts14	-0.690318	0.0214232
62	ENSDARG00000076614	ssuh2.3	2.89355	0.032488		ENSDARG00000078547	si:ch211-264f5.2	2.72186	2.79498e-08	2.9049	3.86715e-06		ENSDARG00000037618	ddit4	0.741879	9.65087e-12
63	ENSDARG00000002002	lmcd1	-0.69016	0.0231775		ENSDARG00000061231	tinagl1	1.27409	1.95781e-16	1.51039	4.17895e-10		ENSDARG00000014946	angpt2a	1.77001	0.043546
64	ENSDARG00000091906	rbp7a	-1.06421	1.24658e-07		ENSDARG00000061081	arpp21	0.614279	4.92903e-09	0.741636	2.29531e-06		ENSDARG00000074686	oga	0.728778	1.05036e-14
65	ENSDARG00000062837	spata13	0.547802	7.5161e-07		ENSDARG00000018478	agxtb	0.783986	5.83462e-24	1.4052	7.54803e-13		ENSDARG00000093584	zgc:193505	0.587331	0.00531069
66	ENSDARG00000077372	tfr1b	-0.642489	0.00267934		ENSDARG00000079302	and2	-0.844777	5.81767e-96	-0.987699	1.52134e-27		ENSDARG00000016412	agt	1.02229	1.67565e-08
67	ENSDARG00000103466	ccl35.1	1.6195	0.00905009		ENSDARG00000028173	slc4a2a	1.0582	1.09036e-50	0.950619	7.17189e-10		ENSDARG00000019845	pdlim1	0.536829	0.0120336
68	ENSDARG00000111882	si:ch211-194m7.4	2.17612	0.000313671		ENSDARG00000068288	lamc2	1.17981	6.24938e-07	1.98967	7.23702e-16		ENSDARG00000029894	slc2a15a	-0.51599	0.00160171
69	ENSDARG00000009941	erc1a	0.776346	0.014677		ENSDARG00000090873	ccl34a.4	2.82336	2.51879e-13	4.28391	9.81359e-09		ENSDARG00000033566	cyp17a1	-0.584646	0.00189078
70	ENSDARG00000045638	slc13a1	2.70172	2.97527e-05		ENSDARG00000086647	chrng	0.563877	0.00523682	0.808185	0.000625696		ENSDARG00000039269	arg2	1.23691	1.93871e-15
71	ENSDARG00000116445	CABZ01046954.1	-0.854418	0.010767		ENSDARG00000101479	BX908782.2	1.21478	0.0324843	1.98933	0.00787895		ENSDARG00000087911	psme4a	0.569344	0.000604018
72	ENSDARG00000067797	spi1a	0.776669	0.00166191		ENSDARG00000033587	CABZ01088134.1	2.64952	3.95638e-06	1.79319	0.049483		ENSDARG00000074695	mertka	0.505995	0.0255038
73	ENSDARG00000039752	si:dkey-167k11.5	-0.641084	0.0347228		ENSDARG00000099351	igfbp1a	0.849189	1.38005e-11	1.14206	6.19267e-09		ENSDARG00000041607	eif4ebp3l	0.81051	2.45268e-05
74	ENSDARG00000087016	micall1b.2	1.14637	0.013796		ENSDARG00000009123	sele	0.709818	0.0231775	1.02685	3.68842e-05		ENSDARG00000103917	znf185	-0.865648	7.24531e-23
75	ENSDARG00000055731	si:dkeyp-69e1.8	0.509774	0.0226334		ENSDARG00000007823	atf3	0.816355	4.2729e-09	0.911792	3.13225e-10		ENSDARG00000105498		1.17707	0.0360118
76	ENSDARG00000092362	hsp70.2	0.929785	2.50956e-16		ENSDARG00000016011	gpcpd1	0.675891	7.01532e-30	0.985528	5.82307e-13		ENSDARG00000105424	si:rp71-46j2.7	0.682935	0.000374324
77	ENSDARG00000037946	prl	0.676436	0.0481902		ENSDARG00000041433	si:dkey-7c18.24	0.811756	0.0479636	1.4524	0.0333311		ENSDARG00000102048	slc25a43	0.718752	0.000627163
78	ENSDARG00000101264	trim35-12	-0.79413	0.0393977		ENSDARG00000052322	tlr5b	0.669589	8.31939e-05	0.637927	0.00177036		ENSDARG00000105188	vimr2	-0.622581	3.7675e-07
79	ENSDARG00000041294	noxo1a	0.731544	0.0214756		ENSDARG00000086337	si:dkey-102g19.3	1.7882	5.68521e-05	1.41551	0.0267239		ENSDARG00000079150	si:ch211-276i12.9	0.503906	0.0331099
80	ENSDARG00000090401	CABZ01020840.1	1.10108	0.000285702		ENSDARG00000086746	prodha	0.50934	3.79094e-05	0.600221	0.00173002		ENSDARG00000077497	igsf10	-0.524472	0.0188438
81	ENSDARG00000102673	si:dkey-26i24.1	-0.87108	0.0496164		ENSDARG00000029832	slc26a1	0.5045	9.71353e-06	0.561491	0.000668874		ENSDARG00000059035	porb	0.600469	2.36472e-09
82	ENSDARG00000115416	BX649556.2	1.1455	0.0418227		ENSDARG00000057121	c7b	1.54981	2.90414e-07	1.84333	8.33339e-06		ENSDARG00000099555	foxo1a	0.723611	1.33235e-10
83	ENSDARG00000007709	adamts8a	0.584853	0.00417216		ENSDARG00000039863	lifrb	0.65967	0.00291251	1.14998	1.19568e-05		ENSDARG00000099186	slc1a5	0.505665	7.7481e-07
84	ENSDARG00000060683	lrsam1	0.826991	0.00727489		ENSDARG00000043249	irf1b	1.29996	4.52684e-06	2.26353	5.33153e-11		ENSDARG00000102364	si:dkey-202l22.6	-0.817134	1.86101e-07
85	ENSDARG00000101036	traf2b	0.575121	0.00305721		ENSDARG00000000212	krt97	-0.657851	2.35211e-41	-0.792215	9.56396e-16		ENSDARG00000103117	tmprss4a	0.748893	1.93418e-06
86	ENSDARG00000017739	ak5l	-0.580721	0.0484714		ENSDARG00000016188	SBNO2	0.668392	9.54395e-12	0.976016	3.20613e-12		ENSDARG00000077785	atf5b	0.549261	0.000374324
87	ENSDARG00000058257	slc39a1	-1.15485	0.00589028		ENSDARG00000017799	tgm1	0.590808	0.00233878	0.59447	0.0146265		ENSDARG00000069282	bbc3	0.788483	9.85595e-06
88	ENSDARG00000036086	itga11a	-0.524996	0.00230987		ENSDARG00000071235	si:ch211-117c9.5	0.718867	4.69787e-28	0.996193	2.29082e-28		ENSDARG00000074561	slc47a3	1.28901	0.00252211
89	ENSDARG00000030463	tppp3	-0.585291	0.000517847		ENSDARG00000036865	slc2a12	0.810396	9.66902e-09	1.28719	5.34704e-11		ENSDARG00000039490	pitpnaa	0.646645	5.22237e-09
90	ENSDARG00000052578	c6ast4	-1.25281	0.0469746		ENSDARG00000070353	hoxc13a	-1.21423	5.86605e-08	-0.99375	0.000742337		ENSDARG00000041060	lgals9l3	0.509881	0.0369975
91	ENSDARG00000105584	slc8b1	0.502939	0.0207465		ENSDARG00000103456	cyp2aa11	-1.93622	0.0238709	-2.11828	0.00876974		ENSDARG00000097289	BX629344.1	0.658154	0.00666797
92	ENSDARG00000068567	shha	0.79835	1.35811e-06		ENSDARG00000088514	and1	-0.998684	5.28481e-120	-1.1602	1.20735e-42		ENSDARG00000039077	tyr	-0.577297	0.0219638
93	ENSDARG00000068562	rbm33a	0.561027	1.02622e-06		ENSDARG00000109648	si:ch211-147m6.1	1.96805	3.93059e-48	1.88267	7.57378e-25		ENSDARG00000058943	cdcp1a	0.864201	0.00931118
94	ENSDARG00000026599	en2a	0.782799	0.00360566		ENSDARG00000074322	si:ch211-194m7.3	1.96907	7.11319e-44	1.85942	2.38397e-24		ENSDARG00000076862	gask1a	-0.74291	1.65938e-06
95	ENSDARG00000005821	ncf2	1.22533	0.000227346		ENSDARG00000099424	lcat	0.506058	0.0109611	0.878699	0.00121298		ENSDARG00000057879	p3h3	-0.591188	0.0113561
96	ENSDARG00000074782	adgrg3	1.64084	0.00377946		ENSDARG00000097208	C25H11orf96	0.622687	1.30221e-06	0.992452	0.000141788		ENSDARG00000002311	fabp11b	-0.680829	0.00383364
97	ENSDARG00000055723	hsp70l	0.63818	0.0176887		ENSDARG00000091728	zgc:114046	0.683588	0.0455146	1.00477	0.0308074		ENSDARG00000099216	atp8b2	2.6042	0.0202326
98	ENSDARG00000043093	mpeg1.2	0.999156	6.6007e-09		ENSDARG00000101190	cyp2k8	0.601612	0.00639989	0.571854	0.0326381		ENSDARG00000015158	slc50a1	-0.768882	0.0159314
99	ENSDARG00000100461	CABZ01078737.1	1.02098	0.00150376		ENSDARG00000021242	mvp	0.534205	3.38521e-20	0.576165	4.03189e-09		ENSDARG00000055288	prelid3a	-0.50087	0.043546
100	ENSDARG00000059294	marco	0.718582	0.00726948		ENSDARG00000022712	stat3	0.67275	1.17436e-15	0.699852	0.00105645		ENSDARG00000006598	sgk2b	1.02512	6.45854e-07
101	ENSDARG00000019185	slain1a	0.833695	0.0114759		ENSDARG00000007344	tcap	1.56226	1.65456e-48	3.02367	2.77551e-40		ENSDARG00000013415	lmna	0.574875	1.87117e-07
102	ENSDARG00000076914	lacc1	0.747391	0.00446828		ENSDARG00000056015	hoxb13a	-1.15046	3.09511e-05	-1.10568	0.00239102		ENSDARG00000099491	tmem176l.1	0.754575	3.83565e-05
103	ENSDARG00000103342	wu:fa56d06	-0.528938	0.00577067		ENSDARG00000076586	csf2rb	2.19636	7.4368e-06	1.9342	0.00111781		ENSDARG00000044685	nr0b2a	0.53296	0.000164836
104	ENSDARG00000103973	CABZ01051602.1	0.617782	1.49296e-06		ENSDARG00000038025	cbx7a	2.2827	1.25288e-61	3.30033	2.56806e-88		ENSDARG00000038000	crls1	0.503886	0.000767156
105						ENSDARG00000055160	chadla	-0.782665	0.000627489	-0.634431	0.0224137		ENSDARG00000058444	snx6	-0.600687	0.0491191
106						ENSDARG00000027529	hmox1a	1.15405	7.37682e-19	2.01623	0.000416404		ENSDARG00000043932	stmn4l	0.590733	0.00787895
107						ENSDARG00000006031	abat	0.521106	7.55172e-16	0.787342	8.73406e-08		ENSDARG00000060113	znf395a	0.503911	1.82589e-05
108						ENSDARG00000078674	hspb9	0.950794	1.34722e-12	1.75839	1.33235e-10		ENSDARG00000044142	acss1	0.543989	0.000349273
109						ENSDARG00000060246	slc16a6b	0.545138	3.65016e-11	1.40383	6.36556e-25		ENSDARG00000020239	lpin1	0.697667	6.70852e-05
110						ENSDARG00000004748	zgc:100868	0.998176	1.70929e-51	0.77983	6.99236e-18		ENSDARG00000008203	pax1a	-0.996135	0.0457658
111						ENSDARG00000116052	il4r.2	0.864521	0.000171308	0.891634	0.00892243		ENSDARG00000052917	si:ch211-202f3.3	-0.892551	4.33415e-10
112						ENSDARG00000102583	il4r.1	0.604168	0.00652032	1.74206	2.43524e-14		ENSDARG00000038969	zgc:113142	0.932944	0.0346295
113						ENSDARG00000076144	icam3	0.693477	1.98631e-05	0.768328	0.00455249		ENSDARG00000007377	odc1	0.967463	3.34701e-23
114						ENSDARG00000075261	timp2b	1.43094	1.04634e-61	1.76792	7.09404e-31		ENSDARG00000030078	glipr1b	0.605678	0.00577797
115						ENSDARG00000039843	znf800b	0.902423	0.000118878	0.845844	8.39455e-06		ENSDARG00000042396	odf3b	1.24469	0.0279966
116						ENSDARG00000045842	zgc:113263	0.69077	3.83221e-18	1.19913	1.02784e-27		ENSDARG00000041951	selenoo1	0.544106	0.0120441
117						ENSDARG00000102020	pnpla3	0.677526	8.70293e-07	1.14739	2.18677e-08		ENSDARG00000100057	ppfibp1b	0.963523	5.22793e-05
118						ENSDARG00000053131	irak3	1.81555	3.68595e-06	1.60354	0.00114118		ENSDARG00000068947	si:ch211-264e16.1	-0.866509	0.003062
119						ENSDARG00000056938	kera	-0.555582	1.93251e-17	-0.571654	1.18241e-05		ENSDARG00000057100	zwilch	-0.755335	0.00872645
120						ENSDARG00000045561	dram1	1.58667	0.000726304	2.51663	0.00136034		ENSDARG00000010758	capn12	-0.668343	0.00148506
121						ENSDARG00000045548	lepb	4.96727	0.000465084	6.13735	1.05138e-05		ENSDARG00000104251	prdm10	-0.660133	9.80987e-08
122						ENSDARG00000019861	fgl2a	0.964319	7.97496e-06	0.8483	0.00362845		ENSDARG00000099137	BX663503.3	-0.676753	0.0195909
123						ENSDARG00000092204	ms4a17a.5	0.798399	0.0121425	1.42073	0.00359029		ENSDARG00000099803	pik3c2g	-1.10987	1.47394e-05
124						ENSDARG00000105674	ms4a17a.2	1.11516	0.0331291	1.45915	0.0106682		ENSDARG00000076623	col14a1b	-0.524267	0.00061502
125						ENSDARG00000043798	ms4a17a.1	1.12757	0.0013678	1.87354	0.000109357		ENSDARG00000098377	tnfrsf11b	0.877312	0.0034189
126						ENSDARG00000014024	ms4a17a.4	1.18137	0.00160162	1.07378	0.00218447		ENSDARG00000059363	tgfbr2a	1.01793	0.000657941
127						ENSDARG00000095908	sat1a.2	0.560531	2.37296e-22	1.04304	1.26267e-05		ENSDARG00000098855	oxsm	0.653817	0.000657941
128						ENSDARG00000010752	acsl4b	0.725527	1.22044e-09	1.19862	2.24714e-11		ENSDARG00000059054	pdk2b	2.27186	1.67144e-39
129						ENSDARG00000005943	htra4	-0.832127	1.62551e-05	-0.988478	0.000454992		ENSDARG00000070972	si:ch211-81a5.8	0.713102	0.0213642
130						ENSDARG00000060012	f2r	0.77071	0.00588491	0.857646	0.0423865		ENSDARG00000096273	si:dkey-3n22.9	-1.61891	0.0153916
131						ENSDARG00000067672	card9	1.18807	4.93445e-05	1.06602	0.0360118		ENSDARG00000040380	arhgef1a	0.599919	6.52279e-05
132						ENSDARG00000033735	ncf1	1.63479	8.67017e-18	1.61226	2.2005e-12		ENSDARG00000095458	si:dkey-240h12.3	1.68704	0.0383956
133						ENSDARG00000035120	gldc	0.690477	1.34255e-18	1.24672	1.52698e-27		ENSDARG00000100791	tril	-0.784775	0.000196474
134						ENSDARG00000016750	abcc6a	0.624565	0.00906669	0.814109	0.00143305		ENSDARG00000070012	sesn2	0.539494	0.0178511
135						ENSDARG00000010255	bin2b	0.785632	8.08193e-06	0.65147	0.000870544		ENSDARG00000030896	foxq1a	-0.6009	0.0215605
136						ENSDARG00000097909	si:dkey-195m11.11	4.34449	1.62607e-34	3.07643	1.5213e-17		ENSDARG00000022615	si:ch211-241e1.3	0.774683	0.000159734
137						ENSDARG00000074002	slc6a11a	-0.587207	0.000161598	-0.724881	0.000527899		ENSDARG00000007480	rpe65a	-0.719109	2.35324e-05
138						ENSDARG00000103277	cyp24a1	1.52122	1.05013e-09	2.51007	6.82696e-09		ENSDARG00000022309	dspa	0.567996	4.8522e-10
139						ENSDARG00000100280	znfx1	1.47773	0.000632292	1.19361	0.0126748		ENSDARG00000096791	si:ch73-344o19.1	0.545152	0.0362398
140						ENSDARG00000013522	pck1	0.601162	4.43913e-20	1.04144	4.98028e-11		ENSDARG00000063223	arl14	1.55843	6.8513e-08
141						ENSDARG00000032631	ltb4r	0.864668	0.00229022	1.16533	0.000755872		ENSDARG00000004396	b3gnt5b	0.826798	0.00417849
142						ENSDARG00000105418	CU457819.4	2.10372	0.0280683	2.81074	1.26267e-05		ENSDARG00000013946	ivns1abpb	0.549259	2.40346e-06
143						ENSDARG00000078619	pnp5a	-0.618977	9.23627e-26	-0.853097	1.70722e-21		ENSDARG00000035858	cnn2	0.645317	5.79658e-14
144						ENSDARG00000080020	il13ra1	0.53733	0.00266382	0.952094	3.84209e-05		ENSDARG00000068483	neto1	0.623621	0.0464758
145						ENSDARG00000101135	si:dkey-85k7.7	1.09504	2.71477e-41	2.33001	5.18748e-59		ENSDARG00000075715	si:dkey-32m20.1	1.82849	0.00794836
146						ENSDARG00000105562	si:dkey-23i12.7	2.06041	2.10147e-05	2.24853	2.52069e-05		ENSDARG00000038822	mrc1b	0.639467	0.00135904
147						ENSDARG00000056795	serpine1	1.33765	1.3512e-17	1.08432	3.65561e-07		ENSDARG00000079725	dhx9	-0.57175	1.08514e-09
148						ENSDARG00000059815	oaz2b	0.653978	0.000454635	0.890748	0.00513892		ENSDARG00000054746	uggt1	-0.520133	0.00036386
149						ENSDARG00000007769	sult5a1	1.62	1.20171e-09	1.60141	0.000742337		ENSDARG00000038561	klf6b	1.73011	0.00404114
150						ENSDARG00000075833	lyve1a	0.804023	0.000824687	1.10683	0.00259393		ENSDARG00000052997	sema4e	-0.56005	0.00273965
151						ENSDARG00000093019	si:dkey-83k24.5	1.3418	2.65888e-09	1.88056	2.6592e-19		ENSDARG00000077309	si:ch211-209f23.6	2.32403	0.0416317
152						ENSDARG00000058731	slc2a6	1.87008	1.00165e-21	1.3157	1.37044e-06		ENSDARG00000102887	abhd4	0.747801	0.00030945
153						ENSDARG00000028507	itgb4	0.59567	7.89558e-33	0.765088	1.51551e-09		ENSDARG00000098801	sbno2a	-1.07226	0.0279966
154						ENSDARG00000042816	mmp9	2.49072	4.78396e-114	3.16961	2.32033e-82		ENSDARG00000033134	ndufaf7	0.667612	0.00273965
155						ENSDARG00000042725	cebpb	0.55264	4.89055e-13	0.87314	3.65561e-07		ENSDARG00000039677	dsc2l	0.624191	3.29703e-07
156						ENSDARG00000020114	slc20a1a	0.739664	1.08542e-09	1.05367	1.93775e-05		ENSDARG00000057911	ACTC1	23.5953	7.90228e-10
157						ENSDARG00000102758	FO704661.1	1.50965	5.49605e-08	1.90681	0.000255227		ENSDARG00000005481	nfkbiaa	0.671534	0.0189955
158						ENSDARG00000099148	bzw1b	0.830441	1.21305e-51	1.20934	1.67625e-16		ENSDARG00000003797	asb2a.1	-0.554116	0.0236014
159						ENSDARG00000070272	casp10	1.29465	0.000387559	2.0898	1.46027e-05		ENSDARG00000042630	hebp2	0.571001	0.000178656
160						ENSDARG00000069844	acod1	3.61784	9.30747e-13	3.38565	7.44203e-21		ENSDARG00000042033	mettl11b	-0.978306	7.89775e-05
161						ENSDARG00000103775	thbs1a	0.635159	1.95781e-16	0.861877	3.43543e-19		ENSDARG00000042829	si:dkey-30j22.1	-0.800482	0.00484063
162						ENSDARG00000105274	CABZ01074130.1	-1.09114	1.57599e-29	-1.24736	1.67625e-16		ENSDARG00000001807	tnfrsf21	0.6721	7.57509e-12
163													ENSDARG00000052652	fermt1	0.579433	6.51458e-05
164													ENSDARG00000031683	fosab	0.586149	0.0346228
165													ENSDARG00000076673	dspb	-0.600901	0.00603969
166													ENSDARG00000024746	hsp90aa1.2	-0.528667	8.89421e-05
167													ENSDARG00000069988	arid6	0.703692	0.0054721
168													ENSDARG00000052923	zgc:113162	0.628541	0.00218301
169													ENSDARG00000039974	rai14	-0.612084	0.0130019
170													ENSDARG00000002204	hspb11	0.888167	0.020333
171													ENSDARG00000007671	ghrb	0.505567	0.0201881
172													ENSDARG00000009544	cldnb	0.652156	1.10218e-12
173													ENSDARG00000054916	eif4ebp3	0.712139	0.0287436
174													ENSDARG00000037012	slc3a2b	0.509706	0.00124136
175													ENSDARG00000020645	slc7a3a	0.949168	1.80321e-21
176													ENSDARG00000003127	zgc:123105	0.590016	1.79897e-11
177													ENSDARG00000105287	mpp1	0.589258	0.000657941
178													ENSDARG00000074955	nup98	0.611957	8.95618e-14
179													ENSDARG00000013022	si:ch211-59h6.1	0.56839	0.00712709
180													ENSDARG00000111423	si:ch73-27e22.1	0.885588	0.020495
181													ENSDARG00000090600	si:ch211-213a13.1	0.812917	0.000129721
182													ENSDARG00000002917	gls2b	1.4035	0.00517317
183													ENSDARG00000029841	tmprss9	-0.712935	0.0112353
184													ENSDARG00000078828	npb	0.660678	0.0166212
185													ENSDARG00000062812	glsa	-0.527223	0.00491095
186													ENSDARG00000029057	tm6sf2	-0.77055	0.0281782
187													ENSDARG00000025670	fstl3	0.767776	0.0159298
188													ENSDARG00000062173	camsap2a	-0.549363	0.0498695
189													ENSDARG00000102059	si:ch211-117l17.6	2.4195	0.00160369
190													ENSDARG00000078388	glis2a	0.518543	0.00438774
191													ENSDARG00000071095	abi3bpb	-0.531575	0.000668874
192													ENSDARG00000087641	cdh26.2	-0.804985	4.72124e-05
193													ENSDARG00000058978	zgc:113423	0.540562	0.0324785
194													ENSDARG00000058543	lama5	-0.545205	0.0456557
195													ENSDARG00000031317	ppdpfb	1.00914	4.02765e-08
196													ENSDARG00000004325	casp9	0.604455	0.016794
197													ENSDARG00000039931	slc25a33	0.853289	7.23702e-16
198													ENSDARG00000075172	fbxo25	0.692284	1.09123e-05
199													ENSDARG00000033760	pmelb	-0.832951	5.1354e-07
200													ENSDARG00000103586	si:dkey-65j6.2	-0.830632	4.8522e-10
201													ENSDARG00000103725	znf341	-0.592322	0.0491133
202													ENSDARG00000100797	CABZ01076996.1	-0.639902	0.0293351
203													ENSDARG00000026500	xkr9	1.81243	0.00827256
204													ENSDARG00000059166	slc22a13b	1.0449	0.0436516
205													ENSDARG00000002396	cry-dash	0.682471	0.000217691
206													ENSDARG00000016496	cdk8	-0.623594	0.00426991
207													ENSDARG00000115549	NCEH1	1.70901	9.71813e-05
208													ENSDARG00000087303	cebpd	0.853506	1.04444e-05
209													ENSDARG00000038559	h1-0	0.767062	3.65561e-07
210													ENSDARG00000062058	slc12a7b	0.599542	1.0206e-13
211													ENSDARG00000071076	ldhbb	0.639036	0.000921552
212													ENSDARG00000028517	hbp1	0.723583	1.23156e-07
213													ENSDARG00000025218	myo5ab	-0.677825	0.000134228
214													ENSDARG00000101778	ca5a	0.67633	0.000237511
215													ENSDARG00000098226	smpd3	-0.653033	0.0286106
216													ENSDARG00000103271	pla2g15	0.533593	1.76348e-07
217													ENSDARG00000070914	dusp6	0.854059	0.0101227
218													ENSDARG00000088813	ppp1r3ab	1.19369	0.00246322
219													ENSDARG00000103666	dapk2b	-1.38573	0.00298837
220													ENSDARG00000014113	wasla	-1.0217	0.00250955
221													ENSDARG00000015709	hsd17b12a	0.742876	0.000148519
222													ENSDARG00000003216	anxa2a	0.704709	8.89512e-06
223													ENSDARG00000051762	CABZ01080568.1	-0.660525	0.00919562
224													ENSDARG00000111753	hist1h4l	3.39654	0.0101687
225													ENSDARG00000091905	si:dkey-108k21.21	1.83572	0.033093
226													ENSDARG00000090108	si:ch1073-174d20.1	-0.621923	0.00436341
227													ENSDARG00000088022	mhc1zfa	1.00563	0.0250289
228													ENSDARG00000017720	si:ch211-106h11.1	1.00472	0.00777664
229													ENSDARG00000104773	junbb	1.00355	0.000276313
230													ENSDARG00000062618	kcnj12b	0.974792	2.44741e-05
231													ENSDARG00000029476	ldlra	0.759432	3.87687e-12
232													ENSDARG00000012405	col1a1a	-0.518609	2.03822e-05
233													ENSDARG00000088711	lgals1l1	-0.858589	1.13269e-07
234													ENSDARG00000094836	si:ch211-195b15.8	0.545287	0.000133234
235													ENSDARG00000099195	ier2a	0.731168	0.00588659
236													ENSDARG00000070261	crlf3	0.508793	8.75691e-05
237													ENSDARG00000094901	abcc6b.2	0.926172	0.0287577
238													ENSDARG00000070061	gfer	0.730164	0.0168489
239													ENSDARG00000098949	mslna	-1.19342	0.00133981
240													ENSDARG00000013997	ern1	-0.518828	0.00334542
241													ENSDARG00000025428	socs3a	1.25777	1.85559e-11
242													ENSDARG00000059914	sdr42e2	-0.920676	0.000160306
243													ENSDARG00000006060	crybg1b	-0.50969	0.049483
244													ENSDARG00000045758	cracr2ab	-0.826844	0.018101
245													ENSDARG00000069692	col7a1l	-0.582077	0.00484585
246													ENSDARG00000093135	si:dkey-117n7.2	-0.876844	0.0160229
247													ENSDARG00000045557	socs2	0.732612	0.0134823
248													ENSDARG00000012729	hcls1	-0.613154	0.000165315
249													ENSDARG00000045517	itih5	-0.845334	0.013569
250													ENSDARG00000001953	pfkfb3	1.19449	6.75726e-10
251													ENSDARG00000077488	si:ch73-289h5.4	-1.0095	5.05867e-06
252													ENSDARG00000095200	si:ch211-197e7.1	-0.912472	0.0242814
253													ENSDARG00000100311	si:dkey-165e24.1	-0.771762	0.027596
254													ENSDARG00000100460	si:dkey-217g21.3	-1.43469	0.0280977
255													ENSDARG00000076624	ptprb	-0.583087	0.000154166
256													ENSDARG00000094300	nupr1a	0.587086	0.0205005
257													ENSDARG00000086512	prodhb	0.824694	0.0168922
258													ENSDARG00000068910	nos1	-0.760583	0.0008912
259													ENSDARG00000035602	dao.1	-0.638257	0.018101
260													ENSDARG00000003281	pik3ip1	0.82644	0.000718055
261													ENSDARG00000094760	si:dkey-125i10.3	-0.657583	2.3629e-05
262													ENSDARG00000062271	slc25a15b	0.685815	0.00742922
263													ENSDARG00000018898	zfand5a	1.03359	1.00112e-25
264													ENSDARG00000056477	ccdc125	0.79199	0.0369975
265													ENSDARG00000035519	histh1l	1.46417	2.61887e-46
266													ENSDARG00000041724	glipr2	-1.0628	0.00228433
267													ENSDARG00000093303	ifitm1	1.07257	0.0488831
268													ENSDARG00000035326	nccrp1	0.637245	0.00425107
269													ENSDARG00000059714	arsk	1.25579	0.0272373
270													ENSDARG00000078250	zgc:194398	-0.705682	3.78708e-05
271													ENSDARG00000059722	ubac1	-1.2596	0.000241808
272													ENSDARG00000035178	gna14	-0.513811	0.0276072
273													ENSDARG00000052413	crfb12	-0.69768	0.0054721
274													ENSDARG00000029372	rasa4	0.517547	0.0212358
275													ENSDARG00000059558	tecta	0.617646	0.0289273
276													ENSDARG00000052148	ptgs1	0.544576	0.00158861
277													ENSDARG00000067566	sftpbb	-0.86792	0.0145389
278													ENSDARG00000037000	fkbp11	1.48481	0.00421086
279													ENSDARG00000062430	gpd2	0.569547	0.0429108
280													ENSDARG00000100504	ppp1r27b	2.4648	0.0459785
281													ENSDARG00000094990	si:dkey-91f15.1	-2.25686	2.17057e-05
282													ENSDARG00000103840	lrrc8db	0.720048	2.79454e-08
283													ENSDARG00000020625	jak1	0.510359	0.000668874
284													ENSDARG00000044318	itgb7	1.76697	0.0202519
285													ENSDARG00000029075	pfkfb4b	0.920752	3.00923e-12
286													ENSDARG00000054058	h1-10	1.40269	3.09e-22
287													ENSDARG00000028396	fkbp5	0.728018	1.37246e-05
288													ENSDARG00000044280	opn1mw2	0.885128	0.00238153
289													ENSDARG00000060316	cish	0.812187	0.00426991
290													ENSDARG00000078894	hemk1	0.568855	0.0237931
291													ENSDARG00000052279	osgn1	-0.532922	0.000388122
292													ENSDARG00000059906	sdc4	0.529691	2.97433e-05
293													ENSDARG00000009505	prelid3b	0.511413	6.19814e-07
294													ENSDARG00000116076	FO704772.3	0.921519	3.91101e-07
295													ENSDARG00000105328	si:dkey-23a13.17	3.06842	0.00164411
296													ENSDARG00000105459		2.71938	0.0178241
297													ENSDARG00000105430	si:ch73-368j24.11	1.99106	0.00013715
298													ENSDARG00000105350	si:ch1073-153i20.4	3.52889	0.0167476
299													ENSDARG00000003203	rhcga	-1.5204	9.21885e-08
300													ENSDARG00000010940	BX957278.1	1.05903	0.0142543
301													ENSDARG00000091234	si:ch73-335l21.4	1.19286	0.02652
302													ENSDARG00000091111	si:ch211-15b10.6	0.727227	0.00014127
303													ENSDARG00000061096	dapk2a	0.750617	0.00787895
304													ENSDARG00000104129	si:dkey-23n7.10	1.08489	0.00511899
305													ENSDARG00000035852	cart3	1.25118	0.0212339
306													ENSDARG00000051851	ctu2	0.683248	0.0125402
307													ENSDARG00000078882	slc22a31	0.586689	5.21786e-08
308													ENSDARG00000100518	CR387919.1	-0.969557	9.10684e-05
309													ENSDARG00000069473	frem1a	-0.575311	1.24154e-05
310													ENSDARG00000078615	USP53	0.543593	0.049003
311													ENSDARG00000104501	FP236812.1	1.31543	0.000141602
312													ENSDARG00000076766	zgc:163061	3.17032	0.000870544
313													ENSDARG00000112175	zgc:173552	1.98777	0.00259631
314													ENSDARG00000029204	tyrp1a	-0.539138	4.31573e-05
315													ENSDARG00000058553	sprb	-1.16168	0.000780937
316													ENSDARG00000010572	slc25a25a	0.543314	0.000742337
317													ENSDARG00000093364	mtmr3	-5.75716	0.00320656
318													ENSDARG00000011122	pptc7a	0.557293	1.47147e-05
319													ENSDARG00000069627	si:ch211-255g12.8	1.55197	0.0331099
320													ENSDARG00000043624	slc66a1	0.579932	9.49173e-05
321													ENSDARG00000069279	elovl7a	-0.59614	0.00161228
322													ENSDARG00000013711	zgc:77486	1.21184	3.87691e-09
323													ENSDARG00000014670	colgalt2	-0.75308	0.0107593
324													ENSDARG00000010294	fmodb	-0.684826	0.0150268
325													ENSDARG00000104716	zgc:91849	0.711288	0.00306988
326													ENSDARG00000069934	parp4	0.566493	0.000912157
327													ENSDARG00000014427	mxe	3.21911	0.00819503
328													ENSDARG00000029497	tfcp2l1	1.39443	0.0023772
329													ENSDARG00000076321	col28a2a	-0.685361	0.00421086
330													ENSDARG00000006008	dct	-0.682888	5.36287e-09
331													ENSDARG00000098602	CABZ01001434.1	2.93425	0.00210792
332													ENSDARG00000109607	CABZ01059559.1	1.48891	0.0401998

## Sheet: 2. 5mM TnP-Inflamed_WT vs KD
	Exclusive DEGs from WT vs. KD_5mM TnP-Inflamed (#6 vs #10)					Overlapped DEGs from WT vs. KD_5mM TnP-Inflamed (#6 vs #10)							Exclusive DEGs from KD_5mM TnP-Inflamed (#6 vs #10)
	ensemblid	symbol	log2FoldChange_ctCut50	padj_ctCut50		ensemblid	symbol	log2FoldChange_ctCut50	padj_ctCut50	log2FoldChange_ahCut50	padj_ahCut50		ensemblid	symbol	log2FoldChange_ahCut50	padj_ahCut50
1	ENSDARG00000017441	mylz3	0.903344	0.00524359		ENSDARG00000105265	zgc:171534	0.732977	0.041142	0.72755	0.0430978		ENSDARG00000099359	CR855320.1	0.768408	0.0185056
2	ENSDARG00000037484	tmem192	-1.0481	0.00540823		ENSDARG00000101090	pappaa	1.74324	0.000269565	2.20414	3.88086e-08		ENSDARG00000113858	AL928650.4	1.7095	0.0120391
3	ENSDARG00000030972	dnaja1	-0.622003	0.0148875									ENSDARG00000019945	ptprdb	0.649218	0.00823372
4	ENSDARG00000051970	smu1b	-0.601659	7.79505e-06									ENSDARG00000061936	fbxo10	0.918886	0.00871401
5	ENSDARG00000089853	si:dkey-22n8.3	1.19424	0.0188679									ENSDARG00000094677	si:dkey-92j12.5	0.583517	0.0271594
6	ENSDARG00000074635	abca1a	0.586479	2.32006e-11									ENSDARG00000053463	poglut1	-0.64726	0.0304782
7	ENSDARG00000036028	arrdc3b	0.838083	0.0266747									ENSDARG00000074677	frem3	1.04356	0.00327311
8	ENSDARG00000045015	cyp27b1	-1.1723	3.46552e-06									ENSDARG00000005479	tenm3	0.529661	0.00442056
9	ENSDARG00000089724	cyldb	-2.4748	4.78518e-05									ENSDARG00000098805	vwa11	1.19852	0.0265489
10	ENSDARG00000096602	si:ch1073-357b18.4	-0.503245	0.0398238									ENSDARG00000052766	EVI5L	0.895737	0.00246966
11	ENSDARG00000104687	slc16a9b	1.0516	0.000739619									ENSDARG00000060148	sh3pxd2aa	0.775588	0.000603601
12	ENSDARG00000079227	plekhs1	-2.25559	0.000739619									ENSDARG00000069438	neurl1aa	0.562429	0.0318636
13	ENSDARG00000031588	si:dkey-239b22.1	-1.1233	0.000273161									ENSDARG00000027497	mast1a	1.23657	1.28726e-06
14	ENSDARG00000103634	CU914622.2	-0.81808	0.00935054									ENSDARG00000043226	nfixa	1.34837	0.0480501
15	ENSDARG00000113315	zgc:153932	-1.51996	0.00312928									ENSDARG00000111704	CABZ01096573.1	0.84132	0.0451178
16	ENSDARG00000052779	zgc:153932	-1.88162	1.96333e-07									ENSDARG00000075376	sgsm1b	0.61246	0.0390632
17	ENSDARG00000074150	si:ch211-226h7.5	-1.38591	0.0062947									ENSDARG00000076724	pi4kaa	0.769957	0.000395019
18	ENSDARG00000109626	si:ch211-226h7.3	-1.23956	7.08506e-06									ENSDARG00000099005	palm2akap2	1.1015	0.0276648
19	ENSDARG00000003380	PAOX	9.92155	0.0494752									ENSDARG00000069608	palm2akap2	0.919699	0.0130557
20	ENSDARG00000030440	rsrp1	-0.699459	0.0264725									ENSDARG00000062974	itga2.2	0.900446	0.00125776
21	ENSDARG00000069966	alox5b.3	2.00261	0.0377094									ENSDARG00000063050	rc3h2	0.581346	0.0229061
22	ENSDARG00000026049	mxf	-1.00475	0.00998447									ENSDARG00000043757	ptbp3	0.745562	0.00747988
23	ENSDARG00000069282	bbc3	0.5193	0.0264024									ENSDARG00000058284	CT990561.1	0.950591	0.00169446
24	ENSDARG00000055648	cpda	-0.824158	0.034253									ENSDARG00000099113	UNC13B	0.516863	0.0116424
25	ENSDARG00000036848	slc43a2a	0.837763	1.74146e-14									ENSDARG00000062765	nsd3	0.567457	0.00824092
26	ENSDARG00000019949	serpinh1b	-1.22271	4.40017e-09									ENSDARG00000089562	BX957322.1	0.521526	0.049279
27	ENSDARG00000038424	c4b	0.502323	0.0353779									ENSDARG00000056511	arr3a	-0.511122	0.0376252
28	ENSDARG00000060113	znf395a	0.534162	0.0012326									ENSDARG00000012699	bbx	1.50246	4.35449e-05
29	ENSDARG00000013926	slc16a9a	1.17774	0.0181115									ENSDARG00000099323	dlg2	0.503782	0.0402986
30	ENSDARG00000028804	ankrd9	-0.961655	0.000593196									ENSDARG00000068974	lim2.1	-0.581725	0.0226178
31	ENSDARG00000020239	lpin1	0.554523	0.0174635									ENSDARG00000042492	si:dkey-250d21.1	1.40397	5.14254e-06
32	ENSDARG00000007377	odc1	0.614879	0.040536									ENSDARG00000004184	nf1b	1.00855	1.28726e-06
33	ENSDARG00000041081	kmt5b	0.958546	0.00350989									ENSDARG00000093366	acer3	1.09212	0.0459241
34	ENSDARG00000054363	si:zfos-464b6.2	0.803275	0.0248235									ENSDARG00000077686	aak1b	0.848103	8.98552e-05
35	ENSDARG00000059054	pdk2b	0.886153	0.00908497									ENSDARG00000089340	rhobtb2b	0.552544	0.0393005
36	ENSDARG00000036767	urgcp	-0.739711	0.000856693									ENSDARG00000100089	camk2b2	1.25669	0.0290752
37	ENSDARG00000022615	si:ch211-241e1.3	0.621507	0.00980576									ENSDARG00000009733	kif21b	0.99174	0.000395019
38	ENSDARG00000032465	slc1a8b	-1.36685	0.0212777									ENSDARG00000010096	slc1a6	0.566967	0.00717107
39	ENSDARG00000034503	per2	-0.640685	9.51735e-11									ENSDARG00000008727	ranbp3a	1.00037	0.00283411
40	ENSDARG00000016011	gpcpd1	0.616025	0.000706118									ENSDARG00000063007	apc2	0.682386	0.00591178
41	ENSDARG00000024746	hsp90aa1.2	-0.622156	4.5023e-08									ENSDARG00000079742	mcf2l2	1.13328	0.000581843
42	ENSDARG00000091669	bicdl2l	-0.953301	2.2004e-07									ENSDARG00000077474	pla2r1	0.870417	0.00165089
43	ENSDARG00000074322	si:ch211-194m7.3	-0.529913	0.0254229									ENSDARG00000053205	ppfia4	0.554159	0.0375287
44	ENSDARG00000060246	slc16a6b	0.944846	6.39311e-12									ENSDARG00000006923	cacna1ab	1.06712	1.63522e-05
45	ENSDARG00000099383	dnajb1a	-0.684794	2.49146e-05									ENSDARG00000102773	cacna1da	0.934195	3.97917e-05
46	ENSDARG00000045842	zgc:113263	0.661273	0.00111818									ENSDARG00000105178	erc2	1.35704	0.0021226
47	ENSDARG00000089382	zgc:158463	-0.955531	0.0167188									ENSDARG00000079161	bsnb	0.661576	0.00990895
48	ENSDARG00000035602	dao.1	-0.543672	0.00935054									ENSDARG00000030239	dennd6aa	0.684825	0.0193369
49	ENSDARG00000010752	acsl4b	0.633896	0.0356245									ENSDARG00000106631	tmem63bb	0.957652	0.00753859
50	ENSDARG00000035519	histh1l	0.905061	4.78518e-05									ENSDARG00000079623	ubtd1b	1.00739	0.00896235
51	ENSDARG00000009196	anxa3a	-1.98242	0.023858									ENSDARG00000076966	pagr1	-0.657932	0.00591178
52	ENSDARG00000051914	slc14a2	-1.17299	0.00695724									ENSDARG00000100620	taok2b	0.6551	0.0295542
53	ENSDARG00000094990	si:dkey-91f15.1	-1.37251	0.00452424									ENSDARG00000096616	si:ch211-255p10.3	-0.661844	0.0281181
54	ENSDARG00000103840	lrrc8db	0.552337	0.000592888									ENSDARG00000070498	phyhiplb	0.605022	0.0198653
55	ENSDARG00000097909	si:dkey-195m11.11	-0.64266	0.0473976									ENSDARG00000077582	ank3b	0.679398	0.00278085
56	ENSDARG00000054058	h1-10	0.832288	0.023785									ENSDARG00000079468	rhobtb1	1.08682	0.0111221
57	ENSDARG00000078619	pnp5a	-0.635029	9.51735e-11									ENSDARG00000100623	trrap	0.641483	0.0189985
58	ENSDARG00000003203	rhcga	-2.25346	9.5548e-56									ENSDARG00000061311	znf438	0.613657	0.00415598
59	ENSDARG00000101135	si:dkey-85k7.7	1.01845	3.6051e-06									ENSDARG00000089913	cacna1g	0.67097	0.013843
60	ENSDARG00000087440	ponzr4	-0.808299	0.0377094									ENSDARG00000087657	fasn	0.599668	0.00319047
61	ENSDARG00000007769	sult5a1	-0.806506	0.0332422									ENSDARG00000060868	mbtd1	1.09883	0.0431092
62	ENSDARG00000078567	lonrf1l	-0.644336	4.5023e-08									ENSDARG00000074041	abca5	0.576189	0.00357431
63	ENSDARG00000102207	zgc:86738	0.579379	0.0248235									ENSDARG00000076702	CABZ01068356.1	1.58506	0.000930231
64	ENSDARG00000103973	CABZ01051602.1	-0.676989	0.000198252									ENSDARG00000098856		0.648915	0.000676322
65													ENSDARG00000013822	anapc16	-0.621779	0.0479559
66													ENSDARG00000115015	PSTK	-0.664221	0.0364835
67													ENSDARG00000077656	arfgef3	1.14569	0.0003971
68													ENSDARG00000002026	qkib	1.0232	0.04186
69													ENSDARG00000003449	pde10a	1.08419	0.0010225
70													ENSDARG00000101175	mcu	0.669127	0.0458334
71													ENSDARG00000101795	CABZ01033394.1	1.21789	4.35449e-05
72													ENSDARG00000062745	socs5b	0.523257	0.0274279
73													ENSDARG00000087190	si:ch73-105b23.6	1.24112	0.0304934
74													ENSDARG00000028201	commd8	-0.702738	0.0261416
75													ENSDARG00000062330	BLTP1	1.03192	3.14615e-07
76													ENSDARG00000079056	si:ch211-194c3.5	8.56816	0.041003
77													ENSDARG00000022098	opn4a	1.41012	0.0402986
78													ENSDARG00000093584	zgc:193505	-0.537653	0.00389126
79													ENSDARG00000010934	syt14a	1.57133	0.0105273
80													ENSDARG00000054253	sobpa	1.21629	5.1561e-05
81													ENSDARG00000014246	jag2a	0.737856	0.0472656
82													ENSDARG00000004931	slc8a3	0.845912	0.00968566
83													ENSDARG00000007561	cdh23	2.27471	0.000400771
84													ENSDARG00000074376	mdga1	0.944627	0.00649387
85													ENSDARG00000099437	si:ch1073-268j14.1	1.85416	0.0111221
86													ENSDARG00000090656	tomm20a	1.77833	4.02728e-10
87													ENSDARG00000008575	lyst	0.951864	0.000596766
88													ENSDARG00000109262	CU928131.1	1.75161	0.01202
89													ENSDARG00000086691	dnajc12	-0.936639	0.0192496
90													ENSDARG00000043627	tbc1d9	0.771502	0.0349021
91													ENSDARG00000091043	pcdh2ab6	0.965347	0.00824092
92													ENSDARG00000102095	si:ch73-233f7.5	0.817447	0.0311558
93													ENSDARG00000074644	spock1	1.32921	0.0207481
94													ENSDARG00000109310	im:7150988	-0.632737	0.00163228
95													ENSDARG00000098291	trpc3	1.06378	0.0474464
96													ENSDARG00000099304	si:ch211-51f19.1	0.83071	0.0415059
97													ENSDARG00000076547		1.23816	0.012587
98													ENSDARG00000015628	psmd10	-0.660552	0.0127789
99													ENSDARG00000087599	TENM3	1.29174	0.0370486
100													ENSDARG00000101419	drp2	1.56432	0.0280354
101													ENSDARG00000113607	BEND4	1.24977	0.00798721
102													ENSDARG00000019963	sfxn1	1.00676	0.00487053
103													ENSDARG00000106873	LO018188.1	0.745413	0.00207595
104													ENSDARG00000114067	tspan17	0.529108	0.0275871
105													ENSDARG00000068582	rnf44	0.623149	0.0464548
106													ENSDARG00000102142	ece2b	1.09487	0.00381849
107													ENSDARG00000043241	arrb1	0.646129	0.0422435
108													ENSDARG00000098171		0.681787	0.0467774
109													ENSDARG00000062359	scn3b	0.597536	0.00241247
110													ENSDARG00000004537	kmt2a	0.794319	9.70863e-06
111													ENSDARG00000110949	BX324227.3	1.79074	0.0455333
112													ENSDARG00000070025	dchs1a	0.605702	0.000619319
113													ENSDARG00000079581	nyap2a	0.913038	0.0378705
114													ENSDARG00000033840	fat3a	0.699033	0.000473761
115													ENSDARG00000100592	slc8a2b	1.08139	0.000473761
116													ENSDARG00000102067	grm5b	1.66245	0.0133986
117													ENSDARG00000096990	si:ch1073-340i21.2	-0.786761	0.0375287
118													ENSDARG00000079064	CABZ01079080.1	1.2363	0.0375287
119													ENSDARG00000077715	GRIK3	0.960872	0.000961822
120													ENSDARG00000107053	CR848788.2	2.03574	0.000814118
121													ENSDARG00000089435	macf1b	1.37949	0.024399
122													ENSDARG00000017785	zgc:158689	0.856733	0.0132293
123													ENSDARG00000035308	grb10b	0.883423	0.0214006
124													ENSDARG00000058248	si:dkeyp-77h1.4	0.923558	0.00104042
125													ENSDARG00000070620	grin2db	1.45514	0.000243808
126													ENSDARG00000070536	creb5b	0.943523	0.00469061
127													ENSDARG00000034907	paqr7b	0.634881	0.0193262
128													ENSDARG00000079752	col6a4a	0.61779	0.0014926
129													ENSDARG00000102445	si:dkey-22o22.2	0.793049	0.00154822
130													ENSDARG00000017220	otud7b	0.873216	0.00169446
131													ENSDARG00000077905	csmd3a	1.52042	0.0161498
132													ENSDARG00000059888	ago3a	1.95471	9.70863e-06
133													ENSDARG00000092644	ago1	1.12259	0.00281288
134													ENSDARG00000115424	CABZ01083778.1	1.24798	0.0393356
135													ENSDARG00000102761	zbtb42	1.48499	0.0370199
136													ENSDARG00000027564	pak6a	1.46387	0.00241247
137													ENSDARG00000062248	ptpn21	1.0436	0.000243398
138													ENSDARG00000018773	hivep2b	1.04934	0.000628246
139													ENSDARG00000029234	stxbp5b	0.564314	0.000741377
140													ENSDARG00000104283	cdc42bpaa	1.42785	4.31063e-05
141													ENSDARG00000103746	mapkbp1	0.551893	0.0404267
142													ENSDARG00000057903	si:ch211-266g18.10	0.590369	0.00241247
143													ENSDARG00000097753	slirp	-0.619409	0.0276648
144													ENSDARG00000061736	ank3a	0.782219	0.00283411
145													ENSDARG00000070603	hspa12a	0.631111	0.049279
146													ENSDARG00000044090	zmpste24	-0.548119	0.00247238
147													ENSDARG00000029482	ush2a	0.883667	0.012587
148													ENSDARG00000079068	adam12	0.922072	0.0262445
149													ENSDARG00000013020	dtnbb	0.719215	0.0028266
150													ENSDARG00000076501	asxl2	0.681809	0.0117866
151													ENSDARG00000060551	rps6ka5	1.49648	8.64913e-08
152													ENSDARG00000029668	crim1	0.76856	0.00281288
153													ENSDARG00000097650	atg2b	1.51965	0.00374694
154													ENSDARG00000005670	ttbk2a	0.911231	0.000733204
155													ENSDARG00000028393	daam2	1.05745	0.0342893
156													ENSDARG00000020242	fermt2	0.643858	0.0409924
157													ENSDARG00000086027	si:ch211-168d23.3	0.927881	0.0028266
158													ENSDARG00000061685	hcn4	1.79598	0.010505
159													ENSDARG00000115717	pigbos1	-0.6597	0.0438588
160													ENSDARG00000093091	iqsec3b	0.955266	0.0325734
161													ENSDARG00000069654	ppp6r2b	0.836635	0.00354517
162													ENSDARG00000063332	shank3a	1.24045	0.00208291
163													ENSDARG00000063157	mapk8ip2	0.760444	0.00579968
164													ENSDARG00000031712	grm3	1.1375	0.0375287
165													ENSDARG00000063361	si:ch211-1e14.1	0.836064	0.016017
166													ENSDARG00000042518	hipk2	1.12752	0.0286789
167													ENSDARG00000062868	eea1	0.579581	0.0105273
168													ENSDARG00000041791	mgat4c	1.19222	0.00241247
169													ENSDARG00000032469	ampd3b	8.48935	0.0442482
170													ENSDARG00000062721	dennd4a	0.663743	0.0188863
171													ENSDARG00000027423	igf1ra	1.0771	0.0028266
172													ENSDARG00000041078	chka	-0.910026	0.025055
173													ENSDARG00000074414	sema4ba	0.854771	0.0028266
174													ENSDARG00000062082	hipk3b	0.695659	0.013843
175													ENSDARG00000061699	sipa1l3	0.889008	0.00337571
176													ENSDARG00000061635	myo5aa	1.15574	0.00072593
177													ENSDARG00000078775	RASA2	1.03626	0.00572883
178													ENSDARG00000061031	dner	0.754743	0.00690339
179													ENSDARG00000074258	gramd1bb	0.830428	0.00405556
180													ENSDARG00000063713	syngap1a	0.639991	0.0128285
181													ENSDARG00000104981	SLC45A4	0.968018	0.0134734
182													ENSDARG00000013828	snx13	0.869443	0.000227228
183													ENSDARG00000075271	rapgef5a	0.983122	0.00245157
184													ENSDARG00000075928	hivep3a	1.11765	0.000363674
185													ENSDARG00000062634	kat2b	0.556094	0.0375287
186													ENSDARG00000016667	gabbr1b	0.685543	0.0375287
187													ENSDARG00000079276	ube2ql1	0.655753	0.0399933
188													ENSDARG00000061718	znf704	1.46547	0.000747248
189													ENSDARG00000061687	atxn1a	0.81824	0.0131894
190													ENSDARG00000061042	gabbr2	0.843135	0.0379461
191													ENSDARG00000001559	csmd2	0.985368	1.29733e-07
192													ENSDARG00000061304	ppp1r9a	1.16933	0.000538877
193													ENSDARG00000061268	ago2	0.872989	0.026862
194													ENSDARG00000054690	si:dkey-166k12.1	0.544918	0.0161788
195													ENSDARG00000113111	DGKD	1.17436	0.0196936
196													ENSDARG00000060768	ankib1a	0.592806	0.0434445
197													ENSDARG00000077920	csmd3a	1.19981	0.0200663
198													ENSDARG00000101019	ext1b	0.994804	5.16733e-05
199													ENSDARG00000103319	si:ch73-359m17.7	1.0997	0.0249225
200													ENSDARG00000095614	cacna1eb	0.673205	0.0467146
201													ENSDARG00000116769	ZNF521	0.683833	0.0149677
202													ENSDARG00000020957	pth1r	1.47313	0.049279
203													ENSDARG00000062024	kif1ab	0.535649	0.0360667
204													ENSDARG00000013072	mmp15b	0.891099	0.0165248
205													ENSDARG00000018534	slc6a9	0.759532	0.0367121
206													ENSDARG00000020771	tnr	0.522398	0.0289776
207													ENSDARG00000075543	chd8	1.07552	0.0260767
208													ENSDARG00000016788	zeb1a	0.807374	0.000900727
209													ENSDARG00000076757	ephb1	1.43446	0.00537671
210													ENSDARG00000014624	si:dkeyp-94g1.1	-0.584726	0.0399933
211													ENSDARG00000036626	sema6ba	1.38997	0.00456354
212													ENSDARG00000067950	zcchc2	1.26576	0.0481067
213													ENSDARG00000116628	ly97.3	-0.611034	0.0426887
214													ENSDARG00000002231	plpp2a	0.703121	0.049279
215													ENSDARG00000053326	gna11b	0.841929	0.000166979
216													ENSDARG00000103521	capsla	-0.897898	0.04903
217													ENSDARG00000098801	sbno2a	2.20392	4.88987e-10
218													ENSDARG00000078327	CEP170B	1.60334	7.70381e-07
219													ENSDARG00000108787	TRIM67	1.92233	0.000395019
220													ENSDARG00000062693	nrxn3b	0.553832	0.00300216
221													ENSDARG00000061040	pum2	0.798696	0.00777399
222													ENSDARG00000069026	adcy1a	1.96769	2.13485e-07
223													ENSDARG00000013236	dhcr24	0.54794	0.0499228
224													ENSDARG00000060641	prkaa2	1.12786	5.1561e-05
225													ENSDARG00000057911	ACTC1	-24.3097	2.19508e-09
226													ENSDARG00000062849	kcnk10a	0.740045	0.00810956
227													ENSDARG00000010565	aqp4	0.954564	0.0190062
228													ENSDARG00000011703	clocka	0.681338	0.00739636
229													ENSDARG00000002894	aven	-0.590186	0.00630955
230													ENSDARG00000042829	si:dkey-30j22.1	0.854178	0.00129365
231													ENSDARG00000042859	slc5a6a	1.1015	0.00255286
232													ENSDARG00000053122	clvs2	0.675491	0.0431456
233													ENSDARG00000006094	igf2r	0.63477	0.0269837
234													ENSDARG00000069318	efr3bb	1.25832	0.00139527
235													ENSDARG00000005394	dnmt3aa	1.57146	1.36017e-05
236													ENSDARG00000052511	lin28b	2.65321	0.00885801
237													ENSDARG00000019601	col12a1b	0.671884	0.00201676
238													ENSDARG00000112909	ZNF462	1.50254	1.2732e-07
239													ENSDARG00000090387	onecut2	2.40043	0.00215453
240													ENSDARG00000101093	zgc:162971	0.793922	0.0318636
241													ENSDARG00000076991	dolk	0.919507	0.0111221
242													ENSDARG00000024219	cdk5rap2	0.508906	0.0404267
243													ENSDARG00000079472	F2RL2	0.782156	0.00452699
244													ENSDARG00000063706	pde8b	1.68842	0.000673546
245													ENSDARG00000104480	hcn1	0.650996	0.00505432
246													ENSDARG00000052894	znf532	0.676861	0.000776643
247													ENSDARG00000002600	pcsk1	0.722012	0.0165248
248													ENSDARG00000078645	si:ch73-62l21.1	0.954789	0.0121631
249													ENSDARG00000060025	nsmfa	1.65648	5.6836e-05
250													ENSDARG00000079295	cacna1bb	1.51348	1.2732e-07
251													ENSDARG00000074777	ank1b	0.947738	0.0292188
252													ENSDARG00000055154	slc8a4a	0.837148	0.0124461
253													ENSDARG00000078317	si:dkey-175m17.7	0.75283	0.0131894
254													ENSDARG00000076041	wwc1	1.78094	4.39821e-10
255													ENSDARG00000099096	gabrb4	1.24318	6.09861e-05
256													ENSDARG00000053771	apbb3	0.952274	0.00977687
257													ENSDARG00000105114	crebrf	1.50246	5.78559e-06
258													ENSDARG00000053665	gabrg2	0.904548	0.00246966
259													ENSDARG00000100032	GABRB2	2.52003	0.000172701
260													ENSDARG00000090883	gabra3	1.50179	0.0214799
261													ENSDARG00000053389	jade2	1.55702	0.00163228
262													ENSDARG00000059738	ptprsa	0.780954	0.00427693
263													ENSDARG00000071524	insrb	0.595048	0.0113405
264													ENSDARG00000005783	ncanb	1.09206	7.57786e-05
265													ENSDARG00000039899	zbtb7a	1.00966	0.0275871
266													ENSDARG00000061992	dot1l	0.805851	0.00537671
267													ENSDARG00000102456	cfhl4	0.580235	0.0192496
268													ENSDARG00000041538	mrps28	-0.808992	0.031754
269													ENSDARG00000063180	dock3	1.00179	5.34045e-08
270													ENSDARG00000100908	lcor	2.11495	0.000166979
271													ENSDARG00000103576	EPHB3	0.823631	7.71888e-05
272													ENSDARG00000077011	uhrf1bp1	0.929441	0.00270886
273													ENSDARG00000052604	cpeb2	0.575909	0.0318636
274													ENSDARG00000037815	b4galt5	1.98372	0.0178509
275													ENSDARG00000073822	IQSEC1	1.27197	3.37358e-05
276													ENSDARG00000102064	kcna2b	1.52267	0.000733204
277													ENSDARG00000078011	NAV1	1.14587	0.000495925
278													ENSDARG00000025206	syt2a	1.55566	3.82321e-10
279													ENSDARG00000071060	naa10	-0.752561	0.0227428
280													ENSDARG00000009549	ubr4	0.560359	0.00255286
281													ENSDARG00000017986	vps13d	1.05517	0.000403673
282													ENSDARG00000074245	spen	0.628313	7.56129e-05
283													ENSDARG00000021611	si:dkey-151g10.3	1.64419	0.00863179
284													ENSDARG00000076564	hspg2	0.602446	0.0194131
285													ENSDARG00000037060	kmt2d	0.578234	0.00343096
286													ENSDARG00000053804	osbpl2a	0.868202	0.000766651
287													ENSDARG00000015970	phip	0.631017	0.0390632
288													ENSDARG00000036826	ankrd52a	0.800967	0.0183373
289													ENSDARG00000060372	plxna2	1.12622	6.35152e-06
290													ENSDARG00000075972	csrnp2	0.71048	0.0245791
291													ENSDARG00000104767	CR381531.2	0.760976	0.0304782
292													ENSDARG00000105452	plxna1a	0.990281	3.44598e-07
293													ENSDARG00000101752	plekhg5b	0.574813	0.0044438
294													ENSDARG00000070227	nhsa	1.11708	0.0003971
295													ENSDARG00000060597	zgc:158659	0.858677	0.0190062
296													ENSDARG00000042259	tgfbr1b	0.834177	0.00475309
297													ENSDARG00000076005	piezo2a.2	0.605968	0.0182433
298													ENSDARG00000077134	gpr158a	0.934778	0.0010313
299													ENSDARG00000076826	dpp6a	0.512418	0.0328245
300													ENSDARG00000078261	nphp3	0.666466	0.00389126
301													ENSDARG00000073931	otulina	0.781009	0.000243398
302													ENSDARG00000098428	asic1c	1.26524	0.0370199
303													ENSDARG00000087822	agap3	0.915365	0.00134762
304													ENSDARG00000061660	CABZ01055347.1	0.54955	0.00717107
305													ENSDARG00000016490	rab11fip3	0.6938	0.000766651
306													ENSDARG00000090106	slc17a7b	0.566627	0.0203548
307													ENSDARG00000101687	CU929259.1	1.08149	0.000100693
308													ENSDARG00000067567	SLC6A13	0.794462	0.0459241
309													ENSDARG00000036985	plxnb2b	0.93828	0.00327311
310													ENSDARG00000078227	cspg4	0.80453	0.0049973
311													ENSDARG00000079756	peak1	0.788241	0.013843
312													ENSDARG00000098226	smpd3	0.633606	0.0273296
313													ENSDARG00000022045	map1ab	2.60601	0.0442482
314													ENSDARG00000086391	cald1b	0.590722	0.0399933
315													ENSDARG00000076213	DOCK4	1.7096	4.45467e-06
316													ENSDARG00000044034	tmem86a	1.01534	0.006821
317													ENSDARG00000029431	si:ch211-147k10.5	2.35055	0.00104489
318													ENSDARG00000110973	tln2b	0.896845	0.00032333
319													ENSDARG00000061368	klf13	1.26384	0.000243398
320													ENSDARG00000025189	cpne8	1.64616	0.00479659
321													ENSDARG00000061836	nfixb	0.570252	0.00824092
322													ENSDARG00000076052	sez6l2	0.564305	0.00552688
323													ENSDARG00000021195	st8sia6	1.02542	0.00469061
324													ENSDARG00000062575	si:ch211-210g13.5	0.868651	0.000961822
325													ENSDARG00000078135	mrc2	1.22261	0.0399799
326													ENSDARG00000003989	crhr1	0.901447	0.00157995
327													ENSDARG00000061248	xylt1	0.847283	0.0121523
328													ENSDARG00000070371	kat7a	0.774261	0.0130557
329													ENSDARG00000037905	cacna1aa	0.838289	2.85254e-05
330													ENSDARG00000074524	cntnap1	0.78898	0.033769
331													ENSDARG00000017084	bud31	-0.509713	0.0464548
332													ENSDARG00000037867	atp5mf	-0.503809	0.0325734
333													ENSDARG00000102424	ARHGAP44	1.14569	0.0356392
334													ENSDARG00000104483	gipc1	0.848813	0.0220125
335													ENSDARG00000102810	samd1a	-0.640717	0.0338878
336													ENSDARG00000078222	aatka	0.532574	0.00169446
337													ENSDARG00000018393	kank2	0.751827	0.00711577
338													ENSDARG00000099841	prkcab	1.72965	0.0286789
339													ENSDARG00000115505	MGAT5B	3.10316	2.69033e-06
340													ENSDARG00000074669	cacng4b	0.807905	0.0229061
341													ENSDARG00000032836	pvalb5	-0.533048	0.0212985
342													ENSDARG00000074317	fam20ca	1.47247	0.0193033
343													ENSDARG00000098612	chrm2a	2.70635	0.00105542
344													ENSDARG00000089860	atxn7l1	0.904733	0.0157909
345													ENSDARG00000103537	ttll12	-0.564051	0.00739636
346													ENSDARG00000008398	cacna1c	1.0682	3.44598e-07
347													ENSDARG00000114317	BX927253.3	1.13477	0.0304937
348													ENSDARG00000101312	si:dkey-31n13.4	0.623087	0.00739636
349													ENSDARG00000017108	kcna1b	1.14284	0.022974
350													ENSDARG00000109502	PHF21B	0.858297	0.0457006
351													ENSDARG00000096920	si:zfos-375h5.1	0.932627	0.0154223
352													ENSDARG00000098424	CABZ01079241.1	0.549912	0.024399
353													ENSDARG00000079046	rabl6a	0.532157	0.0278156
354													ENSDARG00000098857	lifra	1.37157	3.38897e-08
355													ENSDARG00000032039	mxd1	0.803456	0.0117866
356													ENSDARG00000017391	unc13ba	0.66493	0.0440472
357													ENSDARG00000062040	atp8b5a	0.678103	0.00452811
358													ENSDARG00000028857	sgsm1a	0.977443	0.0479559
359													ENSDARG00000095538	senp3a	-0.561023	0.019143
360													ENSDARG00000039181	trpm3	0.61281	0.0274349
361													ENSDARG00000021735	cacna1ba	0.599006	0.0245791
362													ENSDARG00000060865	scai	1.38265	5.44899e-05
363													ENSDARG00000078890	wdfy3	0.886535	6.4111e-06
364													ENSDARG00000093799	setbp1	0.874786	0.00104489
365													ENSDARG00000098511	ntrk2b	1.81001	5.29425e-06
366													ENSDARG00000035133	pho	0.550301	0.0438702
367													ENSDARG00000079805	tagln3a	0.711541	0.0065965
368													ENSDARG00000041926	dlg4a	1.01475	0.0206578
369													ENSDARG00000093359	inpp5jb	1.37503	0.00341562
370													ENSDARG00000107130	CU927890.1	0.936898	0.0115316
371													ENSDARG00000101906	zgc:113442	1.02942	0.0106461
372													ENSDARG00000101131	pbx1b	0.608011	0.0490973
373													ENSDARG00000102471	trak2	0.557745	0.0367462
374													ENSDARG00000063264	pcdh9	0.718103	0.00598998
375													ENSDARG00000062744	scn1lab	0.562039	0.0139769
376													ENSDARG00000062687	kcnh7	0.889178	0.000906481
377													ENSDARG00000074723	myo10l1	1.5492	1.00147e-06
378													ENSDARG00000011941	bmpr2a	0.577042	0.0207481
379													ENSDARG00000095170	lrrfip1b	0.586491	0.0292188
380													ENSDARG00000098290	unc80	1.6606	4.85478e-16
381													ENSDARG00000039256	spega	0.546552	0.0187805
382													ENSDARG00000074311	mast2	0.894339	0.0340435
383													ENSDARG00000018032	scn8ab	1.18671	0.000176522
384													ENSDARG00000016348	dip2bb	1.75524	0.0466094
385													ENSDARG00000014655	itpr1a	0.76367	0.0280354
386													ENSDARG00000078688	frs3	0.736752	0.00290484
387													ENSDARG00000060309	srgap3	1.16193	0.000132235
388													ENSDARG00000087873	eevs	-0.540884	0.0263433
389													ENSDARG00000060095	kcnb1	1.0885	0.0468128
390													ENSDARG00000025974	magi3b	0.809129	0.0193033
391													ENSDARG00000076787	angpt4	0.722611	0.0466094
392													ENSDARG00000018896	mmp24	0.921602	0.000316378
393													ENSDARG00000091061	slc38a3b	0.688486	0.00156419
394													ENSDARG00000042123	nudt3b	0.77307	0.0219154
395													ENSDARG00000058771	nav1b	1.48314	0.00282296
396													ENSDARG00000075815	slc12a5a	2.27548	1.36017e-05
397													ENSDARG00000098420	SNTA1	1.07168	0.00204506
398													ENSDARG00000091130	kcnq2b	1.41473	0.00124573
399													ENSDARG00000059818	kif5ab	0.579873	0.0261956
400													ENSDARG00000116076	FO704772.3	-0.55624	0.0161788
401													ENSDARG00000105432		1.30351	0.0105273
402													ENSDARG00000027903	adamtsl3	1.03539	6.35152e-06
403													ENSDARG00000013360	sh3gl3a	1.13375	9.77715e-05
404													ENSDARG00000087352	dnah2	0.723512	0.0193262
405													ENSDARG00000088589	ponzr3	-0.762129	0.01202
406													ENSDARG00000056781	zanl	0.632876	0.0078165
407													ENSDARG00000078650	kcna4	1.08056	0.0172203
408													ENSDARG00000074498	chd9	1.13409	0.0186726
409													ENSDARG00000052164	znf507	0.786975	0.0230572
410													ENSDARG00000087260	mtss1lb	1.3173	3.58165e-05
411													ENSDARG00000051886	ankrd11	0.854779	0.000321089
412													ENSDARG00000098605	slx1b	0.655382	0.0226067
413													ENSDARG00000100518	CR387919.1	0.686127	0.0387832
414													ENSDARG00000102584	cpne7	0.770634	0.0440919
415													ENSDARG00000106989	ZNF821	1.24588	0.0198653
416													ENSDARG00000116353	lrp4	0.805221	0.00243333
417													ENSDARG00000105490	rph3ab	0.771286	0.00649672
418													ENSDARG00000101079	HECTD4	0.780221	0.00377815
419													ENSDARG00000063158	SLC24A2	0.866463	0.0150535
420													ENSDARG00000028725	adra1aa	1.86794	0.00100469
421													ENSDARG00000001968	dock5	0.679691	0.0158783
422													ENSDARG00000098903	tfe3a	1.0018	0.00551601
423													ENSDARG00000012449	si:ch211-169p10.1	0.939998	0.0229061
424													ENSDARG00000074876	abcd1	1.14079	0.0472937
425													ENSDARG00000032990	plxnb3	0.984943	0.00055041
426													ENSDARG00000043646	slc6a8	1.14503	0.00055041
427													ENSDARG00000007172	plxna3	0.5347	0.00753859
428													ENSDARG00000036156	fnbp1a	0.929776	0.0179805
429													ENSDARG00000075624	bend5	0.656438	0.04903
430													ENSDARG00000025108	magixa	0.927206	0.020698
431													ENSDARG00000023683	cacna1fb	0.642087	0.000733204
432													ENSDARG00000068787	slc6a17	1.85415	2.17347e-06
433													ENSDARG00000007560	sema3bl	1.0221	0.000676322
434													ENSDARG00000011672	sema3b	1.06665	5.44899e-05
435													ENSDARG00000068575	tmem51a	1.48777	0.00124555
436													ENSDARG00000016830	rimkla	0.804243	0.000220947
437													ENSDARG00000056091	cttnbp2nlb	1.33184	0.0405458
438													ENSDARG00000077504	si:ch211-103n10.5	-1.28384	0.0376252
439													ENSDARG00000060796	slc20a2	0.796827	0.0003971
440													ENSDARG00000016404	ptch1	1.04105	0.00239162
441													ENSDARG00000042409	RALGDS	0.923197	0.00799238
442													ENSDARG00000074087	nim1k	0.651761	0.01202
443													ENSDARG00000114738	BX005399.10	-1.20944	0.0483707
444													ENSDARG00000102612	slc15a4	0.899685	0.00208291
445													ENSDARG00000078187	slc12a5b	1.03288	2.83519e-05
446													ENSDARG00000001154	rimbp2	0.710258	0.0472937
447													ENSDARG00000074742	elmod3	1.14536	0.0384294
448													ENSDARG00000078324	si:ch211-263k4.2	0.551825	0.0193029
449													ENSDARG00000059897	ntrk2a	0.546161	0.0304937
450													ENSDARG00000036999	DISP3	0.846978	0.036266
451													ENSDARG00000015057	ube2d4	0.865492	0.00375995
452													ENSDARG00000098215	BICD2	0.850119	0.00200459
453													ENSDARG00000111110		2.13981	5.13613e-05
454													ENSDARG00000103609	mib2	0.757096	0.00951952
455													ENSDARG00000103651	map3k12	0.530181	0.0418636
456													ENSDARG00000098204	CU984600.2	1.35316	0.00717107
457													ENSDARG00000112056	CABZ01066921.1	1.14356	0.00954737
458													ENSDARG00000104727	ino80da	1.19814	0.019841
459													ENSDARG00000063730	osbpl6	1.7505	0.000136306
460													ENSDARG00000042880	si:ch211-222f23.6	0.557913	0.00624122
461													ENSDARG00000012586	fmnl2a	0.870997	0.00854419
462													ENSDARG00000003421	igf2bp2a	0.679136	0.0325734
463													ENSDARG00000020057	bmpr2b	0.947551	0.00162521
464													ENSDARG00000018716	dgkh	1.13062	0.0117866
465													ENSDARG00000040584	eef1akmt1	-0.887628	0.021461
466													ENSDARG00000062045	il1rapl1a	-0.704559	0.0370199
467													ENSDARG00000061517	lrp1bb	0.551383	0.00487053
468													ENSDARG00000009738	cacnb4a	1.99267	0.000793591
469													ENSDARG00000089536	erbb4b	1.07456	0.000345196
470													ENSDARG00000103056	itga4	0.740792	0.000419049
471													ENSDARG00000003544	adarb1b	1.41283	0.000957447
472													ENSDARG00000098349	hdac4	0.804355	0.000217205
473													ENSDARG00000104005	slc4a3	1.48957	5.1561e-05
474													ENSDARG00000020845	tns1b	0.946803	8.98552e-05
475													ENSDARG00000102506	lrp2a	0.523228	0.0154223
476													ENSDARG00000091090	xirp2b	0.789088	0.000455587
477													ENSDARG00000079741	CSRNP3	1.19001	0.00461387
478													ENSDARG00000086819	scn1laa	1.71694	0.0190062
479													ENSDARG00000068280	GRB14	1.21849	0.0370199
480													ENSDARG00000060303	slc4a10b	0.791464	0.000333089
481													ENSDARG00000103823	rbms1b	0.798838	0.0139769
482													ENSDARG00000009493	MAP3K13	1.5471	0.00341562
483													ENSDARG00000101641	trpm2	0.77396	0.00415598
484													ENSDARG00000038918	drd1b	0.79597	0.0262601
485													ENSDARG00000077761	nlgn4xb	1.71078	0.000300348
486													ENSDARG00000076309	mxra5b	1.43537	0.00296968
487													ENSDARG00000102334	SH3RF3	1.38696	0.0065965
488													ENSDARG00000105121	FAM135B	2.00201	1.5469e-08

## Sheet: 3. 100mM TnP-Inflamed_WT vs KD
	Exclusive DEGs from WT vs. KD_100mM TnP-Inflamed (#7 vs #11)					Overlapped DEGs from WT vs. KD_100mM TnP-Inflamed (#7 vs #11)							Exclusive DEGs from KD_100mM TnP-Inflamed (#7 vs #11)
	ensemblid	symbol	log2FoldChange_ctCut1000	padj_ctCut1000		ensemblid	symbol	log2FoldChange_ctCut1000	padj_ctCut1000	log2FoldChange_ahCut1000	padj_ahCut1000		ensemblid	symbol	log2FoldChange_ahCut1000	padj_ahCut1000
1	ENSDARG00000099640	eed	-0.570456	0.00558628		ENSDARG00000075505	si:ch211-132g1.7	0.786242	0.0440858	1.01232	0.000351161		ENSDARG00000013741	lancl1	-0.500881	0.00939246
2	ENSDARG00000007804	gas6	-0.51413	0.0345148		ENSDARG00000113858	AL928650.4	1.25698	0.00227099	1.80872	0.000649255		ENSDARG00000070543	grin2ab	0.867485	0.000351161
3	ENSDARG00000002791	atp1a1a.1	1.01562	8.88009e-08		ENSDARG00000098805	vwa11	1.37306	0.000627397	1.57733	0.00150841		ENSDARG00000062122	klhl5	0.783682	0.0448962
4	ENSDARG00000017441	mylz3	0.927945	1.08949e-07		ENSDARG00000030972	dnaja1	-0.926803	3.33862e-14	0.551221	9.67466e-06		ENSDARG00000074275	limch1a	0.527789	0.00889593
5	ENSDARG00000103767	CR855320.2	1.17881	0.0194974		ENSDARG00000087359	c3a.2	0.808975	0.00114564	0.587063	0.00188628		ENSDARG00000019945	ptprdb	0.695226	0.00802551
6	ENSDARG00000015803	smcr8b	0.71276	0.00801638		ENSDARG00000114063	parm1	0.771796	0.0291464	0.571784	0.0423293		ENSDARG00000037429	tll1	0.778555	0.00979486
7	ENSDARG00000058463	ndufab1a	-0.557985	0.0224281		ENSDARG00000091209	ucp3	0.599051	0.0243397	-1.04135	0.0293758		ENSDARG00000037410	med28	-0.833311	0.00188628
8	ENSDARG00000101597	si:dkeyp-57d7.4	-0.705664	0.0226598		ENSDARG00000100089	camk2b2	1.02567	0.0398025	1.26781	0.00831187		ENSDARG00000052764	chrnb3a	-0.569563	0.0497973
9	ENSDARG00000018263	pdia2	0.997626	2.55041e-11		ENSDARG00000079742	mcf2l2	0.808792	0.037071	0.934192	0.013568		ENSDARG00000038056	fgfbp2b	-0.614266	0.00410029
10	ENSDARG00000077652	lratb.2	1.24067	5.36346e-06		ENSDARG00000070677	fezf2	-0.555702	0.000155556	-0.546313	0.010233		ENSDARG00000094677	si:dkey-92j12.5	0.642796	0.00494461
11	ENSDARG00000037484	tmem192	-0.830802	0.00909948		ENSDARG00000100635	chia.1	1.26202	1.03607e-08	1.15645	0.0171104		ENSDARG00000074677	frem3	1.2188	0.000256743
12	ENSDARG00000089334	ednrba	0.693089	0.0051908		ENSDARG00000099525	si:ch1073-13h15.3	0.901682	0.0027683	0.54848	0.0300968		ENSDARG00000036995	lsm6	-0.558918	0.0191126
13	ENSDARG00000053466	timmdc1	-0.636321	0.0198146		ENSDARG00000104687	slc16a9b	0.761373	3.3843e-07	-1.07092	2.72448e-07		ENSDARG00000053222	asb5b	-0.545431	0.00270981
14	ENSDARG00000037099	irs2a	1.31669	0.00122281		ENSDARG00000039117	tefa	-0.506191	1.49907e-05	-0.717517	1.39314e-08		ENSDARG00000005479	tenm3	0.511396	0.00494461
15	ENSDARG00000087178	scpp9	1.01049	0.0231459		ENSDARG00000097539	si:ch211-39f2.3	0.933666	6.22601e-08	1.27892	2.06459e-05		ENSDARG00000078016	dtx4b	0.659024	0.0366782
16	ENSDARG00000093954	si:dkey-9i23.16	0.505985	0.0169382		ENSDARG00000031588	si:dkey-239b22.1	1.35587	1.79645e-07	1.9985	8.27307e-11		ENSDARG00000078908	fbxo41	0.768272	0.00956688
17	ENSDARG00000051970	smu1b	-0.791255	3.0013e-08		ENSDARG00000100106	CR385054.1	0.802936	0.0462447	0.996559	0.035727		ENSDARG00000079632	si:dkey-28b4.7	-0.610646	0.0156293
18	ENSDARG00000069566	mucms1	1.13689	0.0138151		ENSDARG00000052779	zgc:153932	1.44392	5.0509e-05	2.23587	1.71646e-07		ENSDARG00000093997	si:dkey-9i23.15	-0.50441	0.0040652
19	ENSDARG00000096031	si:ch73-6k14.2	-0.948538	0.0395274		ENSDARG00000109626	si:ch211-226h7.3	0.936823	0.00434818	0.993447	0.000459234		ENSDARG00000006588	zgc:111983	0.630733	2.78566e-06
20	ENSDARG00000075785	si:ch73-190m4.1	1.01244	1.1402e-05		ENSDARG00000068515	chs1	0.880697	0.000271697	0.937103	6.09735e-05		ENSDARG00000052766	EVI5L	0.847477	0.00652039
21	ENSDARG00000074635	abca1a	0.668234	0.00107932		ENSDARG00000093584	zgc:193505	-0.557877	0.0395274	-0.686289	2.4276e-05		ENSDARG00000008279	map2k7	0.666941	0.0373537
22	ENSDARG00000074771	ifngr1	0.546162	0.0189236		ENSDARG00000109262	CU928131.1	1.9186	0.00190051	1.74462	0.00494461		ENSDARG00000008131	sox1b	-0.523109	0.0108875
23	ENSDARG00000059826	crtac1a	-0.50136	1.95162e-05		ENSDARG00000109310	im:7150988	-0.692569	8.99883e-05	-0.758122	0.0009498		ENSDARG00000060148	sh3pxd2aa	0.784991	0.00289676
24	ENSDARG00000031952	mb	0.658706	0.00399242		ENSDARG00000068586	CU302253.1	1.41864	7.29136e-18	1.00891	0.00108784		ENSDARG00000069438	neurl1aa	0.658216	0.00502231
25	ENSDARG00000075855	adgre10	-0.798142	0.0325862		ENSDARG00000062562	egln2	0.665244	0.0194633	1.04053	0.000328343		ENSDARG00000030703	otx2a	-0.576067	0.0447546
26	ENSDARG00000041394	dnajb1b	-0.638416	1.1402e-05		ENSDARG00000019949	serpinh1b	-1.80969	6.50952e-12	0.773848	5.12476e-09		ENSDARG00000004427	dpy30	-0.552256	0.000917436
27	ENSDARG00000052207	c3a.3	0.728914	0.00288701		ENSDARG00000051912	hpxb	0.956992	0.0219715	1.11546	0.0432087		ENSDARG00000100225	kif16ba	0.510949	0.0236809
28	ENSDARG00000116066	MFAP4	1.05587	0.0491872		ENSDARG00000035308	grb10b	0.858706	0.0406437	1.01155	0.00340504		ENSDARG00000027497	mast1a	1.13585	0.000311532
29	ENSDARG00000099635	akap8l	-0.583403	0.00383194		ENSDARG00000101181	s100w	-0.709588	0.0349382	-0.68279	0.0197271		ENSDARG00000098852	smdt1b	-0.533285	0.0077118
30	ENSDARG00000101816	col5a3b	-0.538489	0.00647608		ENSDARG00000089399	tmem176l.2	0.857213	0.00364003	1.02551	0.0281757		ENSDARG00000059816	zgc:136864	-0.594158	0.0220092
31	ENSDARG00000102091	CABZ01052576.1	-0.528856	0.0110665		ENSDARG00000062248	ptpn21	0.879976	0.0379552	0.878761	0.0158771		ENSDARG00000076724	pi4kaa	0.814039	6.87302e-05
32	ENSDARG00000103295	cyp3a65	0.944507	2.25994e-13		ENSDARG00000018773	hivep2b	0.949728	0.00919188	1.2009	0.000119235		ENSDARG00000069608	palm2akap2	0.872558	0.0104505
33	ENSDARG00000034403	zgc:173443	-1.26145	0.0239037		ENSDARG00000057903	si:ch211-266g18.10	0.626605	0.024108	0.714919	2.91508e-05		ENSDARG00000021082	sec31a	0.546596	0.00849792
34	ENSDARG00000063050	rc3h2	0.642063	0.0034889		ENSDARG00000013926	slc16a9a	0.877602	0.0106812	-1.18579	0.0150001		ENSDARG00000093498	MACIR	1.17759	0.0237775
35	ENSDARG00000057456	ppp3ccb	0.898651	0.0473345		ENSDARG00000101629	CABZ01079192.1	1.12663	4.59598e-08	0.630453	0.0313427		ENSDARG00000103052	pcyox1	0.519831	0.0482703
36	ENSDARG00000078618	inpp5kb	0.780619	0.00180333		ENSDARG00000069654	ppp6r2b	0.555534	0.0470024	0.804458	0.00494461		ENSDARG00000089307	pmaip1	-0.727382	0.0359281
37	ENSDARG00000032816	tm7sf2	0.89513	0.00529949		ENSDARG00000041791	mgat4c	1.28745	0.0326005	1.28898	9.17691e-05		ENSDARG00000044225		-0.709028	0.0256338
38	ENSDARG00000019228	mogat2	0.91833	5.24508e-06		ENSDARG00000055524	rnf7	-0.533971	0.0455359	-0.536446	0.0184586		ENSDARG00000062974	itga2.2	0.740043	0.010637
39	ENSDARG00000035332	cfap298	-0.937936	0.000210842		ENSDARG00000091560	slc6a19a.2	0.686333	0.0198146	0.589589	0.00609527		ENSDARG00000043757	ptbp3	0.696992	0.0143214
40	ENSDARG00000093503	rsf1b.1	1.21717	0.0406437		ENSDARG00000036767	urgcp	0.615792	0.00172234	0.649539	0.0236698		ENSDARG00000058284	CT990561.1	0.758713	0.0133502
41	ENSDARG00000077284	gdpd5a	0.516625	0.0420224		ENSDARG00000101160	apoa4a	-0.708695	0.00605837	-0.666952	0.00989827		ENSDARG00000076560	apbb1	0.653655	0.0317775
42	ENSDARG00000116988	FP236542.1	0.840332	0.00502304		ENSDARG00000062634	kat2b	0.615717	0.0202498	0.575309	0.0256857		ENSDARG00000099113	UNC13B	0.553859	0.00113889
43	ENSDARG00000104387	SLC4A5	0.67156	0.0186		ENSDARG00000061718	znf704	1.26377	0.00404403	1.48013	0.000351161		ENSDARG00000069377	si:dkey-242g16.2	-1.26837	0.00116668
44	ENSDARG00000045015	cyp27b1	-1.35608	1.83216e-06		ENSDARG00000001559	csmd2	0.532081	0.0219715	1.05846	3.85124e-06		ENSDARG00000062765	nsd3	0.577791	0.00548429
45	ENSDARG00000011020	hnrnpa1a	-0.519322	0.0202588		ENSDARG00000077201	myo7bb	0.78712	0.000187812	0.906317	0.00600754		ENSDARG00000056929	kdm6bb	0.587217	0.00771869
46	ENSDARG00000091298	pmela	0.681405	7.06343e-11		ENSDARG00000111587	CABZ01103860.1	1.00634	0.00221544	0.828568	0.0194616		ENSDARG00000025011	synj1	0.50564	0.0215653
47	ENSDARG00000035074	rtel1	-0.507724	0.0366746		ENSDARG00000042829	si:dkey-30j22.1	0.778146	0.0193722	1.19179	4.51585e-07		ENSDARG00000056511	arr3a	-1.01339	0.0355847
48	ENSDARG00000070078	abcb11b	0.509537	0.0322948		ENSDARG00000024746	hsp90aa1.2	-0.768209	1.68667e-06	0.661111	2.72448e-07		ENSDARG00000012699	bbx	1.08386	0.0134925
49	ENSDARG00000099185	chia.2	1.43045	2.22727e-14		ENSDARG00000063706	pde8b	1.15219	0.0296317	1.79479	0.000623398		ENSDARG00000099323	dlg2	0.566349	0.0040652
50	ENSDARG00000057575	pnp4a	-0.574682	0.010559		ENSDARG00000029822	cel.2	1.77992	1.70693e-07	1.13115	0.0495942		ENSDARG00000068996	hist2h2l	-0.520179	0.00542419
51	ENSDARG00000012506	rnpep	-0.535883	0.00657947		ENSDARG00000054911	tmsb	-0.605926	0.00583024	-0.543525	0.0156293		ENSDARG00000068995	h2ax1	-0.618424	1.58685e-05
52	ENSDARG00000089724	cyldb	-1.72145	2.28323e-07		ENSDARG00000105114	crebrf	1.04072	0.0204912	1.29197	0.00106948		ENSDARG00000068974	lim2.1	-0.870943	0.00117673
53	ENSDARG00000070437	rpl22	-0.596469	0.000590967		ENSDARG00000112287	zgc:66156	1.78148	6.88223e-10	0.928587	5.12476e-09		ENSDARG00000013005	opcml	0.633079	0.0356383
54	ENSDARG00000016918	ace2	1.11506	1.3024e-09		ENSDARG00000110596	CABZ01079179.1	0.63244	0.0380388	0.697925	0.000361418		ENSDARG00000042492	si:dkey-250d21.1	1.17449	0.000777257
55	ENSDARG00000011262	traip	-0.700255	0.0491582		ENSDARG00000071462	lama3	0.874638	0.0148265	0.718874	0.0151292		ENSDARG00000018846	dgat2	0.500282	0.0411799
56	ENSDARG00000004871	mst1rb	1.32331	0.00867067		ENSDARG00000017986	vps13d	0.765936	0.0273893	0.752534	0.0129726		ENSDARG00000098867	PRDM15	0.641586	0.00932013
57	ENSDARG00000100406	zgc:112265	0.644557	4.14203e-09		ENSDARG00000070227	nhsa	0.876839	0.015388	0.854118	0.0235943		ENSDARG00000061052	nipblb	0.583555	0.00135265
58	ENSDARG00000070165	tnfrsf1b	0.624103	0.0399002		ENSDARG00000103878	anpepb	1.04962	1.98625e-05	0.804591	0.00513045		ENSDARG00000004184	nf1b	0.899726	0.000105334
59	ENSDARG00000115271	RPL37A	-0.713175	0.024108		ENSDARG00000022045	map1ab	1.99723	0.00171351	2.23364	0.0499134		ENSDARG00000093366	acer3	1.13323	0.0149623
60	ENSDARG00000098574	srsf11	-0.53698	0.0428017		ENSDARG00000089749	aqp8b	-0.754544	0.013397	-0.620539	0.00542419		ENSDARG00000077686	aak1b	0.902188	0.000103125
61	ENSDARG00000096602	si:ch1073-357b18.4	-0.572621	0.00562016		ENSDARG00000060246	slc16a6b	0.937202	6.40511e-16	-0.57683	0.0162984		ENSDARG00000089340	rhobtb2b	0.700601	0.00211761
62	ENSDARG00000090767	si:ch211-136m16.8	0.828899	0.00283261		ENSDARG00000037867	atp5mf	-0.674945	0.02112	-0.52734	0.00849792		ENSDARG00000036028	arrdc3b	-0.529666	0.0422919
63	ENSDARG00000031616	g6pca.1	0.610384	0.00787614		ENSDARG00000045842	zgc:113263	0.618577	1.48139e-10	-0.603377	9.20627e-05		ENSDARG00000060871	mctp1b	0.593819	0.0432511
64	ENSDARG00000096505	si:ch73-103l1.2	0.971617	0.0113127		ENSDARG00000035519	histh1l	0.79888	3.07591e-08	-1.02597	1.39314e-08		ENSDARG00000097827	lrp1aa	0.534655	0.000623398
65	ENSDARG00000007906	lrp2b	1.38153	0.00284521		ENSDARG00000098511	ntrk2b	1.12322	0.0241786	1.65267	6.87302e-05		ENSDARG00000054003	rargb	1.34456	0.0248163
66	ENSDARG00000003167	mlst8	0.6177	0.00918541		ENSDARG00000101090	pappaa	1.69985	0.00551057	1.80018	7.00796e-05		ENSDARG00000009733	kif21b	0.87141	0.00699049
67	ENSDARG00000089529	desi1b	1.05772	0.0126917		ENSDARG00000054058	h1-10	0.577186	0.00300259	-1.01752	2.36687e-07		ENSDARG00000059357	sarnp	-0.535061	0.0146941
68	ENSDARG00000075903	chadlb	0.860494	0.0275957		ENSDARG00000075815	slc12a5a	1.47766	0.0363558	2.10346	0.000103125		ENSDARG00000045003	plvapb	-0.683899	6.28599e-05
69	ENSDARG00000079549	cdc42ep1a	0.627801	0.0407952		ENSDARG00000101135	si:dkey-85k7.7	0.878685	1.77306e-10	-0.513273	0.00372309		ENSDARG00000008727	ranbp3a	0.773061	0.0278786
70	ENSDARG00000045147	tmem184ba	0.699242	0.00124347		ENSDARG00000056781	zanl	0.813336	0.000157855	1.07204	1.00928e-05		ENSDARG00000043835	rab3ab	0.580432	0.0451982
71	ENSDARG00000053929	opn4b	0.874839	0.0394662		ENSDARG00000074498	chd9	1.18478	0.0384729	1.27207	0.00214562		ENSDARG00000076110	nwd1	1.16165	0.0427333
72	ENSDARG00000061255	dusp3a	0.552422	0.0450023		ENSDARG00000099470	muc5.3	0.922603	0.0282525	0.83074	0.000492689		ENSDARG00000063007	apc2	0.647411	0.008248
73	ENSDARG00000020876	pdk2a	0.579153	2.78222e-05		ENSDARG00000001968	dock5	0.866829	0.0498541	0.888115	0.000654242		ENSDARG00000075629	si:dkey-197i20.6	-0.568461	0.0287834
74	ENSDARG00000061424	znf646	0.694454	0.0140447		ENSDARG00000043093	mpeg1.2	0.586536	0.0011584	1.2307	3.39947e-05		ENSDARG00000077474	pla2r1	0.708479	0.0179682
75	ENSDARG00000100862	gprc5c	0.529756	0.0182943		ENSDARG00000104329	si:ch73-281k2.5	-0.508678	0.0481356	-0.549113	0.0150828		ENSDARG00000102310	si:ch211-156l18.8	0.704895	0.0455316
76	ENSDARG00000006413	rpl38	-0.769958	0.00441498		ENSDARG00000010294	fmodb	0.70031	0.0373596	0.645051	0.014369		ENSDARG00000104204	slc1a8a	-0.567279	0.0109226
77	ENSDARG00000098256	si:ch73-329n5.6	1.95995	0.00406257		ENSDARG00000038918	drd1b	0.915594	0.0131208	0.837748	0.0160274		ENSDARG00000076075	myh7ba	0.567658	0.030079
78	ENSDARG00000113076	si:ch211-182p11.1	0.561027	0.0465573		ENSDARG00000105121	FAM135B	1.19936	0.0183462	1.81368	1.25916e-06		ENSDARG00000020191	ppef1	0.683534	0.0313154
79	ENSDARG00000076196	si:ch211-226h7.6	1.21067	0.0153524									ENSDARG00000006923	cacna1ab	0.962287	0.000917436
80	ENSDARG00000105265	zgc:171534	0.802031	0.0194852									ENSDARG00000075456	pik3ca	0.61114	0.0193336
81	ENSDARG00000014031	abcc2	0.547322	0.00148056									ENSDARG00000090297	ldlrad2	-0.699705	0.0252428
82	ENSDARG00000099997	cox20	-0.77254	0.0356549									ENSDARG00000102773	cacna1da	0.828434	0.000558222
83	ENSDARG00000039543	mrps6	-0.572116	0.0496954									ENSDARG00000105178	erc2	1.32109	0.00489788
84	ENSDARG00000056757	slc39a8	0.978903	0.040955									ENSDARG00000079161	bsnb	0.804771	0.000820478
85	ENSDARG00000039534	rrh	0.962334	0.0282734									ENSDARG00000077092	elk4	0.719057	0.0195736
86	ENSDARG00000094491	si:ch211-202m22.1	0.823755	0.0433658									ENSDARG00000071211	C11H1orf50	-0.621103	0.0231268
87	ENSDARG00000039406	prom2	0.524699	0.0348176									ENSDARG00000087247	kcnab2a	0.781305	0.0431358
88	ENSDARG00000054890	rgra	0.747762	2.89103e-05									ENSDARG00000030239	dennd6aa	0.821794	0.00125989
89	ENSDARG00000075612	ercc6	-0.58031	5.25509e-07									ENSDARG00000106631	tmem63bb	0.929285	0.00748877
90	ENSDARG00000092725	si:dkey-188i13.8	0.667886	0.0388426									ENSDARG00000103608	zgc:153431	1.3712	0.0492464
91	ENSDARG00000030440	rsrp1	-1.01453	0.00026183									ENSDARG00000059163	rbp3	0.585708	0.00379761
92	ENSDARG00000089372	clk4a	-1.02002	0.00368612									ENSDARG00000079623	ubtd1b	0.917675	0.0150841
93	ENSDARG00000029443	zgc:92242	-0.756833	0.000128738									ENSDARG00000063555		0.665455	0.0300968
94	ENSDARG00000103286	kcnk4a	0.587659	0.00434422									ENSDARG00000100620	taok2b	0.724736	0.00998764
95	ENSDARG00000101507	ATG2A	0.573882	0.0359534									ENSDARG00000096616	si:ch211-255p10.3	-0.684965	0.00628065
96	ENSDARG00000104037	si:dkey-74k8.4	0.914134	0.000127306									ENSDARG00000070498	phyhiplb	0.574996	0.0122188
97	ENSDARG00000037738	fbxl3l	1.25898	1.19384e-05									ENSDARG00000077582	ank3b	0.759311	0.000405468
98	ENSDARG00000071585	stard15	0.542384	0.0371511									ENSDARG00000026294	erbb2	0.676659	0.00942994
99	ENSDARG00000061585	cyp4v7	0.943858	0.000933157									ENSDARG00000057531	pgap3	0.976139	0.000843348
100	ENSDARG00000055792	foxo4	0.505859	0.00346162									ENSDARG00000071709	ppp1r9bb	0.500264	0.00160242
101	ENSDARG00000036329	ndufa1	-0.867687	0.0226914									ENSDARG00000100623	trrap	0.865916	0.00036781
102	ENSDARG00000075727	map1lc3cl	1.16427	0.00128953									ENSDARG00000045160	msrb1b	-1.06536	0.00174496
103	ENSDARG00000105412	si:ch211-276i12.11	-0.578257	0.0200171									ENSDARG00000041323	csdc2a	-0.742866	0.00300068
104	ENSDARG00000105351	si:ch211-113d11.6	1.8959	2.2544e-05									ENSDARG00000045150	csnk1e	-0.555787	7.72156e-06
105	ENSDARG00000043342	gpx3	0.836698	0.00114564									ENSDARG00000088307	mrtfba	0.830412	0.0392362
106	ENSDARG00000070019	taf15	-0.681235	0.00590972									ENSDARG00000045141	aqp8a.1	-0.69337	0.00980733
107	ENSDARG00000019442	CABZ01086041.1	0.826538	0.0473345									ENSDARG00000043818	CASKIN2	0.677095	0.0332144
108	ENSDARG00000063475	abcg1	0.672809	0.00283195									ENSDARG00000052654	thrab	0.698655	0.0106534
109	ENSDARG00000110729	PCP4	-1.35993	9.39516e-05									ENSDARG00000096712	si:dkey-193p11.2	-0.641963	0.00200366
110	ENSDARG00000042293	ca4b	0.510258	0.0133085									ENSDARG00000077749	usp54b	0.505492	0.044122
111	ENSDARG00000062319	si:dkey-103g5.3	0.50399	0.0483711									ENSDARG00000089913	cacna1g	0.719429	0.00343236
112	ENSDARG00000056921	ankk1	-0.832677	0.0054565									ENSDARG00000079227	plekhs1	2.60893	0.00028695
113	ENSDARG00000036848	slc43a2a	1.01511	7.23369e-08									ENSDARG00000061011	hlfb	0.706399	0.00849792
114	ENSDARG00000015065	c4	1.11882	0.0247997									ENSDARG00000060941	ANKFN1	0.802297	0.0445475
115	ENSDARG00000091650	igflr1	1.04783	0.00126746									ENSDARG00000087657	fasn	0.548073	0.00651113
116	ENSDARG00000076710	si:dkey-42l23.7	-0.714981	0.0123477									ENSDARG00000060868	mbtd1	1.19254	0.0060634
117	ENSDARG00000068680	ctrl	1.23581	2.12795e-10									ENSDARG00000074852	myo15b	0.681097	0.0447546
118	ENSDARG00000110439	ap1s3a	0.877869	0.00562108									ENSDARG00000096749	NDUFAF8	-1.01012	0.0321524
119	ENSDARG00000039077	tyr	0.786821	0.0242204									ENSDARG00000103394	kif5ba	0.532306	0.0485162
120	ENSDARG00000099744	gap43	-0.540079	0.0310392									ENSDARG00000103634	CU914622.2	1.27181	1.41231e-07
121	ENSDARG00000087759	cnih4	1.03568	0.0161519									ENSDARG00000104642	si:dkey-31i7.2	0.636751	0.0345463
122	ENSDARG00000091817	CR391998.1	0.943241	0.041946									ENSDARG00000076702	CABZ01068356.1	1.1961	0.0200719
123	ENSDARG00000010130	smpdl3b	0.533989	0.000436761									ENSDARG00000113315	zgc:153932	1.2308	0.00115662
124	ENSDARG00000088571	si:ch211-151o1.4	0.962173	0.0247997									ENSDARG00000095409	si:ch211-226h7.8	1.12744	0.0247205
125	ENSDARG00000041400	ndufa3	-0.898119	0.000231774									ENSDARG00000074150	si:ch211-226h7.5	1.1193	0.0402103
126	ENSDARG00000002758	dedd1	-0.954774	4.71194e-05									ENSDARG00000098856		0.672152	0.00176809
127	ENSDARG00000070669	cxcr3.3	0.505766	0.0473345									ENSDARG00000078494	adamts14	0.712818	0.00478513
128	ENSDARG00000062374	leng9	0.801609	0.00258025									ENSDARG00000110727	KCNMA1	1.18123	0.0260933
129	ENSDARG00000070604	zgc:162509	0.571987	0.0181308									ENSDARG00000044954	slit1a	0.584037	0.0242494
130	ENSDARG00000095688	zgc:162509	0.86731	0.00129703									ENSDARG00000102406	si:ch211-165e15.1	1.44245	9.41959e-06
131	ENSDARG00000056719	slc6a19b	0.764989	0.0194633									ENSDARG00000098631	CABZ01044277.1	1.38822	1.39314e-08
132	ENSDARG00000055613	C16H1orf43	0.97913	0.0201634									ENSDARG00000115956	CABZ01044281.1	0.761868	2.60164e-10
133	ENSDARG00000030602	rps19	-0.561283	0.0126133									ENSDARG00000077656	arfgef3	0.986628	0.00310797
134	ENSDARG00000042993	prss1	0.791917	0.0272351									ENSDARG00000003449	pde10a	0.851384	0.0356144
135	ENSDARG00000087832	bcl3	0.902659	0.00616635									ENSDARG00000101175	mcu	0.949985	0.00103489
136	ENSDARG00000079274	prss59.1	1.16475	0.0012437									ENSDARG00000040534	epcam	-0.501235	0.0112112
137	ENSDARG00000076568	sec61b	-0.505322	6.18791e-08									ENSDARG00000101995	gabrg1	0.597346	0.0324876
138	ENSDARG00000010420	ndrg1b	0.649367	7.73088e-06									ENSDARG00000062330	BLTP1	0.998111	3.85124e-06
139	ENSDARG00000020084	tg	0.575656	0.0074747									ENSDARG00000062164	atrn	0.508246	0.00989827
140	ENSDARG00000011405	rps9	-0.538527	0.0123463									ENSDARG00000077188	atrnl1a	0.649466	0.0415394
141	ENSDARG00000040118	zgc:113232	-0.542822	4.20809e-05									ENSDARG00000056080	si:dkey-191g9.5	0.617124	0.00455625
142	ENSDARG00000060256	alkbh8	-0.706597	0.0204983									ENSDARG00000011042	pgbd5	0.901435	0.0119531
143	ENSDARG00000070000	txnipb	-0.992909	3.50809e-07									ENSDARG00000069954	kcnq5a	0.912198	0.00289676
144	ENSDARG00000075622	zgc:174938	-0.530356	5.86898e-05									ENSDARG00000010154	vstm4a	-0.629381	0.0332443
145	ENSDARG00000109561	CABZ01027551.1	0.523147	0.0204983									ENSDARG00000010934	syt14a	1.50368	0.0122662
146	ENSDARG00000103034	CABZ01068499.1	1.20273	0.0148265									ENSDARG00000054253	sobpa	1.16826	0.000324651
147	ENSDARG00000096888	serpinb1l4	0.975539	0.0333687									ENSDARG00000014246	jag2a	0.806465	0.0205359
148	ENSDARG00000069583	zgc:114181	-0.561619	0.0105573									ENSDARG00000004931	slc8a3	0.76606	0.0166734
149	ENSDARG00000011466	afg1la	-0.506842	0.0147958									ENSDARG00000029818	srsf5a	-0.545124	0.00320283
150	ENSDARG00000030537	psmc1a	-0.645116	0.00597162									ENSDARG00000060103	cpeb3	0.647202	0.0497973
151	ENSDARG00000043406	slc8a1b	0.578393	0.0194974									ENSDARG00000025948	mlh1	-0.700695	0.00911919
152	ENSDARG00000059226	zbtb8a	-0.612698	0.0491582									ENSDARG00000068886	mrpl14	-0.539424	0.0309125
153	ENSDARG00000054220	ap4s1	-0.898523	0.0208048									ENSDARG00000074376	mdga1	0.948226	0.00440741
154	ENSDARG00000028804	ankrd9	-0.87962	5.64468e-08									ENSDARG00000052826	runx3	0.714412	0.0340319
155	ENSDARG00000020239	lpin1	0.608131	0.00087272									ENSDARG00000112419	si:ch211-62a1.3	0.50633	1.06835e-05
156	ENSDARG00000031845	mboat2a	0.516433	0.0314306									ENSDARG00000099437	si:ch1073-268j14.1	1.80427	0.00379691
157	ENSDARG00000020600	rnf144aa	0.624271	0.024108									ENSDARG00000090656	tomm20a	1.01597	0.0214634
158	ENSDARG00000009443	zgc:92137	1.23034	0.000326056									ENSDARG00000008575	lyst	0.905733	0.000666082
159	ENSDARG00000052917	si:ch211-202f3.3	-0.519885	0.00412536									ENSDARG00000059936	herc4	0.555998	0.00358154
160	ENSDARG00000060126	acyp1	-0.868344	0.0470778									ENSDARG00000059891	AL929217.1	0.747418	0.0111967
161	ENSDARG00000104569	CABZ01088484.1	1.26832	0.0039019									ENSDARG00000105285		0.514086	0.00724365
162	ENSDARG00000110240	kctd14	0.605527	0.00645609									ENSDARG00000043627	tbc1d9	0.72966	0.0254576
163	ENSDARG00000024771	slc24a5	1.00514	0.0447772									ENSDARG00000109361	BX005294.2	0.950949	0.0233897
164	ENSDARG00000059398	myef2	-0.58407	0.00718822									ENSDARG00000099487	si:ch73-233f7.7	0.824446	0.0427547
165	ENSDARG00000098315	cyp1a	0.912054	0.000577945									ENSDARG00000102198	si:ch73-233f7.3	0.82723	0.0329039
166	ENSDARG00000059075	nip7	-0.64031	0.0044278									ENSDARG00000074644	spock1	1.51495	0.00611619
167	ENSDARG00000063019	panx2	0.736665	0.0277973									ENSDARG00000114554	cdx1a	0.79258	0.0469941
168	ENSDARG00000057698	ctsd	0.524886	0.0140447									ENSDARG00000087636	hmgn6	-0.67227	0.00160242
169	ENSDARG00000062821	slc6a15	0.968115	0.00391687									ENSDARG00000020527	nup62l	-0.848566	0.0193336
170	ENSDARG00000041560	PHAF1	0.609549	0.0100232									ENSDARG00000018989	hspa4b	-0.531307	0.0348823
171	ENSDARG00000062350	synm	0.789493	0.0176317									ENSDARG00000034871	mid2	0.542004	0.0214668
172	ENSDARG00000041083	anpepa	1.25703	0.00108357									ENSDARG00000015628	psmd10	-0.695495	0.00440741
173	ENSDARG00000041081	kmt5b	1.30992	0.000140021									ENSDARG00000089917	sh3tc2	-0.506422	0.0145186
174	ENSDARG00000061439	ugt5c3	0.537495	0.034226									ENSDARG00000087599	TENM3	1.39357	0.00629058
175	ENSDARG00000014673	fzd9b	-0.611528	0.0193503									ENSDARG00000029064	uqcrq	-0.544312	0.027854
176	ENSDARG00000068199	pld3	0.619863	0.00637578									ENSDARG00000113607	BEND4	1.03349	0.0403455
177	ENSDARG00000059373	dnajc8	-0.592868	0.0491872									ENSDARG00000079150	si:ch211-276i12.9	-0.696427	0.000109082
178	ENSDARG00000067717	tomm7	-0.600136	0.0026346									ENSDARG00000103101	si:ch211-235e9.6	-0.704756	0.0319103
179	ENSDARG00000059054	pdk2b	0.9526	9.70106e-07									ENSDARG00000106873	LO018188.1	0.597573	0.0194781
180	ENSDARG00000062995	si:dkey-14o18.2	1.33821	0.0222466									ENSDARG00000077497	igsf10	0.568438	0.00488753
181	ENSDARG00000071116	eepd1	-0.59277	0.0161519									ENSDARG00000102142	ece2b	0.911551	0.0131282
182	ENSDARG00000076008	umad1	0.837222	0.0129204									ENSDARG00000026049	mxf	1.58976	8.29799e-08
183	ENSDARG00000061728	acot13	-0.696424	0.0117304									ENSDARG00000043241	arrb1	0.809982	0.0151616
184	ENSDARG00000006290	ndufs5	-0.634083	0.0439498									ENSDARG00000070038	rbp2a	-1.28564	0.000907749
185	ENSDARG00000054848	pdk4	0.530638	0.0036764									ENSDARG00000099031	scn4ba	0.734954	0.0486139
186	ENSDARG00000027899	sem1	-0.552898	0.033546									ENSDARG00000101713	scn2b	0.706319	0.0112482
187	ENSDARG00000043137	cdca8	-0.566094	0.0219806									ENSDARG00000071658	ywhag2	-2.21222	0.0370445
188	ENSDARG00000007480	rpe65a	1.2978	1.16958e-09									ENSDARG00000033544	adamts15b	0.566332	0.0218026
189	ENSDARG00000104726	si:ch211-162e15.3	-0.543456	0.00853518									ENSDARG00000037403	hspa8b	0.758199	0.00419656
190	ENSDARG00000075181	crfb16	0.845217	0.0483711									ENSDARG00000074073	map6b	0.579521	0.0327515
191	ENSDARG00000039272	pls1	0.518311	0.00676468									ENSDARG00000004537	kmt2a	0.645132	0.00168913
192	ENSDARG00000069295	bcl6ab	0.844055	0.000354846									ENSDARG00000055591	pipox	0.687287	0.0183339
193	ENSDARG00000115547	CABZ01026681.1	0.537998	0.0220297									ENSDARG00000026654	gosr1	-1.30635	4.64304e-05
194	ENSDARG00000013856	amy2a	1.11713	0.00342902									ENSDARG00000110949	BX324227.3	2.48655	0.000306919
195	ENSDARG00000069018	cyp7a1	1.04699	8.44667e-07									ENSDARG00000019874	hsph1	0.673797	0.0496623
196	ENSDARG00000055595	clul1	0.677675	0.0466099									ENSDARG00000070025	dchs1a	0.542701	0.00171458
197	ENSDARG00000038694	zgc:101744	1.1128	9.37544e-09									ENSDARG00000079581	nyap2a	0.85488	0.0402103
198	ENSDARG00000095191	si:dkey-57k2.7	0.559548	0.0322387									ENSDARG00000011581	si:dkey-23k10.5	0.657669	0.0485162
199	ENSDARG00000054290	acin1a	-1.22183	1.17173e-05									ENSDARG00000043443	kcnj13	0.507863	0.00238567
200	ENSDARG00000075445	psmb5	-1.08513	0.00722434									ENSDARG00000033840	fat3a	0.613716	0.008248
201	ENSDARG00000068431	si:ch211-195h23.3	0.514406	0.0308632									ENSDARG00000095665	si:ch211-191a16.2	0.687946	0.0320097
202	ENSDARG00000038585	eif4e2	-0.508752	0.00295096									ENSDARG00000025920	tiam1b	0.580765	0.0272789
203	ENSDARG00000034503	per2	-1.45445	3.14644e-46									ENSDARG00000100592	slc8a2b	1.23491	1.7749e-05
204	ENSDARG00000017780	rorcb	0.63642	5.54166e-06									ENSDARG00000102067	grm5b	1.44709	0.0327515
205	ENSDARG00000110341	hsd11b1lb	0.756675	0.021797									ENSDARG00000003973	chordc1a	0.772914	3.99853e-05
206	ENSDARG00000078442	AL954696.1	-0.61274	0.00274014									ENSDARG00000018040	msantd4	1.11451	0.0480634
207	ENSDARG00000043514	si:dkey-239i20.4	1.24162	0.0454979									ENSDARG00000027602	lrfn1	0.669645	0.0184384
208	ENSDARG00000042953	cyp2n13	0.80224	0.0140416									ENSDARG00000079064	CABZ01079080.1	1.13285	0.0472538
209	ENSDARG00000018485	cyp2v1	1.02377	0.0433757									ENSDARG00000077715	GRIK3	0.758308	0.0168847
210	ENSDARG00000042978	cyp2p6	0.512719	0.024742									ENSDARG00000102898	mtf1	1.01858	0.0123982
211	ENSDARG00000042982	cyp2p8	0.71709	0.0020399									ENSDARG00000089572	tfpt	1.65657	0.0469083
212	ENSDARG00000056099	gtf2h5	-0.897625	0.00117614									ENSDARG00000021855	arnt	1.4879	0.00776529
213	ENSDARG00000069808	ostm1	0.61663	0.00966829									ENSDARG00000116442	TENT5A	0.885087	0.046701
214	ENSDARG00000028163	prg4b	0.688134	0.0180892									ENSDARG00000017785	zgc:158689	0.674806	0.0462097
215	ENSDARG00000091757	adgrf6	0.51977	0.0001508									ENSDARG00000045131	id4	-0.581113	0.00439938
216	ENSDARG00000079045	opn8b	0.692828	0.0447654									ENSDARG00000058248	si:dkeyp-77h1.4	0.839866	0.00148365
217	ENSDARG00000016011	gpcpd1	0.767512	0.000893394									ENSDARG00000040971	zgc:92606	-0.620049	0.0286718
218	ENSDARG00000087456	NDUFB1	-1.31167	0.000206322									ENSDARG00000057687	sbk3	-0.774372	0.0217048
219	ENSDARG00000092470	thbd	0.767791	0.0370853									ENSDARG00000070620	grin2db	1.48092	0.00142565
220	ENSDARG00000052322	tlr5b	0.665573	0.00145274									ENSDARG00000088881	si:dkeyp-69b9.3	-0.72504	0.0388236
221	ENSDARG00000044415	tlr5a	0.701329	0.0232765									ENSDARG00000062429	trim109	-0.760349	0.00942994
222	ENSDARG00000110608	CABZ01115113.1	-0.662227	0.0211889									ENSDARG00000070575	fam131bb	0.673491	0.0460178
223	ENSDARG00000099865	hnrnpabb	-0.519909	0.0192208									ENSDARG00000056819	hoxa9b	-0.517893	0.0373569
224	ENSDARG00000087100	ntng2b	0.511487	0.0328228									ENSDARG00000009978	icn	-0.53531	0.00213759
225	ENSDARG00000034291	rpl37	-0.634158	0.000920367									ENSDARG00000055514	icn2	-0.589413	0.00548343
226	ENSDARG00000104775	ly6m2	0.627528	0.0367526									ENSDARG00000055475	rps27.2	-0.519593	0.0124131
227	ENSDARG00000018334	rpl35	-0.514314	0.0388186									ENSDARG00000006598	sgk2b	-0.581603	0.00865134
228	ENSDARG00000016570	prlra	0.511977	0.0107157									ENSDARG00000034907	paqr7b	0.512173	0.047341
229	ENSDARG00000069988	arid6	0.517826	0.00439348									ENSDARG00000079752	col6a4a	0.698208	0.000269557
230	ENSDARG00000017490	cel.1	1.53895	9.64723e-05									ENSDARG00000070046	eny2	-0.841657	0.00471542
231	ENSDARG00000016396	fam219aa	0.639352	0.0240978									ENSDARG00000029615	zgc:77056	-0.576832	0.00577694
232	ENSDARG00000017388	gstt1b	2.46351	0.00409947									ENSDARG00000102445	si:dkey-22o22.2	0.699142	0.0090726
233	ENSDARG00000001769	ptpra	0.590339	0.021797									ENSDARG00000089586	ncam3	1.10109	0.008248
234	ENSDARG00000005098	zgc:86764	-0.582975	0.0204983									ENSDARG00000007727	rgl2	0.681066	0.0432511
235	ENSDARG00000078113	atp5mea	-0.696561	1.91363e-06									ENSDARG00000041490	afp4	-0.598988	0.0232897
236	ENSDARG00000062307	ccdc61	-0.766467	0.00271385									ENSDARG00000017220	otud7b	0.64729	0.0308328
237	ENSDARG00000069441	lpar6b	0.555331	0.0465047									ENSDARG00000090496	thsd7ab	1.24622	0.0384515
238	ENSDARG00000091669	bicdl2l	-0.843266	1.80141e-06									ENSDARG00000077905	csmd3a	1.11363	0.0308663
239	ENSDARG00000069501	abhd11	0.993123	0.00213574									ENSDARG00000059888	ago3a	1.63327	0.00199925
240	ENSDARG00000005551	hnrnph1l	-0.644921	0.00317809									ENSDARG00000092644	ago1	1.16764	0.000995095
241	ENSDARG00000089078	si:ch211-160j14.3	-0.624122	0.0119215									ENSDARG00000115424	CABZ01083778.1	1.16015	0.0447488
242	ENSDARG00000076448	serpinf2a	0.567287	0.00131533									ENSDARG00000101789	cyp1c2	0.584404	0.0197271
243	ENSDARG00000010085	p4ha2	-0.845101	0.000421212									ENSDARG00000102761	zbtb42	1.60271	0.0118131
244	ENSDARG00000095217	zgc:66156	1.20796	0.00809513									ENSDARG00000027564	pak6a	1.37761	0.00440741
245	ENSDARG00000102414	myhz1.1	0.800357	9.70106e-07									ENSDARG00000090381		0.869266	0.046701
246	ENSDARG00000042147	rbbp5	-0.566613	0.00218534									ENSDARG00000097959	si:dkey-248g15.3	-0.586792	0.0411799
247	ENSDARG00000071555	zgc:153675	-0.685306	0.00651167									ENSDARG00000109726	PLCB1	1.61286	0.00236167
248	ENSDARG00000044524	def6b	0.881793	0.0343126									ENSDARG00000029234	stxbp5b	0.534293	0.00381821
249	ENSDARG00000071670	tma7	-0.658596	0.0142812									ENSDARG00000104283	cdc42bpaa	1.32945	0.00080327
250	ENSDARG00000043171	cela1.4	0.954367	2.42771e-07									ENSDARG00000103746	mapkbp1	0.64719	0.00331058
251	ENSDARG00000092890	si:ch73-44m9.5	1.246	0.00106537									ENSDARG00000013343	kif26ba	0.539896	0.0319874
252	ENSDARG00000008306	rdh5	1.20178	1.64716e-07									ENSDARG00000071230	lrfn5a	0.599313	0.0118082
253	ENSDARG00000020467	safb	-0.803084	4.00961e-05									ENSDARG00000097753	slirp	-0.602048	0.0184384
254	ENSDARG00000071468	mrpl54	-0.575139	0.0358819									ENSDARG00000061736	ank3a	0.741282	0.00694911
255	ENSDARG00000061735	hnrnpm	-0.616676	0.00417402									ENSDARG00000039697	shtn1	-1.07305	0.0241698
256	ENSDARG00000029057	tm6sf2	1.40512	2.42749e-14									ENSDARG00000071357	map4k3b	0.566056	0.0148549
257	ENSDARG00000041600	wdr83	-0.754274	0.00916324									ENSDARG00000059259	pabpc4	1.79319	0.0320097
258	ENSDARG00000078388	glis2a	0.539037	0.015895									ENSDARG00000029482	ush2a	0.801452	0.0398574
259	ENSDARG00000061256	si:dkey-44g23.5	-0.648925	0.023016									ENSDARG00000013020	dtnbb	0.711432	0.00488753
260	ENSDARG00000099867	si:ch73-103b2.1	-1.03196	0.0133085									ENSDARG00000076501	asxl2	0.714022	0.00176809
261	ENSDARG00000070913	sox2	-0.521346	0.00657947									ENSDARG00000060551	rps6ka5	1.2836	0.00010397
262	ENSDARG00000053774	alpi.2	1.44619	0.0220471									ENSDARG00000029668	crim1	0.797201	0.000791324
263	ENSDARG00000036864	slc34a2b	0.791884	5.09189e-07									ENSDARG00000075107	nkx2.4a	-0.574316	0.0366782
264	ENSDARG00000009886	rnf114	0.584224	0.0153524									ENSDARG00000097650	atg2b	1.29781	0.0298747
265	ENSDARG00000074245	spen	0.634983	0.00852197									ENSDARG00000014854	reep1	0.988513	0.0302286
266	ENSDARG00000092807	si:dkey-151g10.6	-2.06194	0.000136324									ENSDARG00000070589	mrpl35	-0.553493	0.0276535
267	ENSDARG00000055899	lzic	-0.637662	0.0277973									ENSDARG00000005670	ttbk2a	1.04531	0.000149197
268	ENSDARG00000033760	pmelb	0.665617	5.59342e-05									ENSDARG00000028393	daam2	1.20328	0.00548368
269	ENSDARG00000036675	hnrnpa1b	-0.569059	0.0291864									ENSDARG00000020242	fermt2	0.691696	0.0176589
270	ENSDARG00000059700	agmat	0.55091	0.0315842									ENSDARG00000007377	odc1	-0.557692	0.0357668
271	ENSDARG00000005913	tgm1l3	1.80301	2.75411e-05									ENSDARG00000086027	si:ch211-168d23.3	0.87928	0.00490192
272	ENSDARG00000103766	cyp2aa7	0.594577	0.00853629									ENSDARG00000115717	pigbos1	-0.970035	0.000529405
273	ENSDARG00000002240	psmb6	-0.585274	0.014596									ENSDARG00000093091	iqsec3b	0.926728	0.0218137
274	ENSDARG00000021909	VSTM2A	1.37027	0.0154756									ENSDARG00000042559	tnni1c	-0.5892	0.0406917
275	ENSDARG00000045442	cpb1	0.964556	2.55754e-18									ENSDARG00000063332	shank3a	1.2608	0.00942994
276	ENSDARG00000011404	fen1	-0.551019	0.0127527									ENSDARG00000063157	mapk8ip2	0.784205	0.00453719
277	ENSDARG00000019332	ndufb4	-0.697122	0.00846164									ENSDARG00000098880	pclob	0.514923	0.000142226
278	ENSDARG00000090346	zmp:0000000991	0.846242	0.000356353									ENSDARG00000035273	tmtc2b	1.07056	0.0195734
279	ENSDARG00000008275	klhl24b	0.8839	1.3791e-10									ENSDARG00000042518	hipk2	1.34188	0.00355125
280	ENSDARG00000055653	nubp2	-0.636807	0.00853518									ENSDARG00000007461	srgap1a	0.76714	0.00540576
281	ENSDARG00000061355	aoc1	1.65394	1.89822e-08									ENSDARG00000078847	si:dkey-238o13.4	-0.644874	0.0213081
282	ENSDARG00000106473	KCNH2	0.825519	0.0353094									ENSDARG00000100057	ppfibp1b	-0.609179	0.00534818
283	ENSDARG00000059308	golt1bb	-0.536954	0.0143818									ENSDARG00000062868	eea1	0.601584	0.00537944
284	ENSDARG00000102145	ccdc77	-0.747402	0.040955									ENSDARG00000011909	itpr2	0.513546	0.0193336
285	ENSDARG00000069673	chid1	-0.526533	0.0150872									ENSDARG00000032469	ampd3b	8.7634	3.06482e-12
286	ENSDARG00000089390	pnpla2	0.555029	0.00229068									ENSDARG00000069027	admb	-0.90998	0.00505205
287	ENSDARG00000098791	cdhr5b	0.683652	0.0267593									ENSDARG00000041623	mt2	-0.736893	0.00412813
288	ENSDARG00000101164	nansb	-0.975452	0.0136807									ENSDARG00000062445	pias1b	0.680178	0.0285709
289	ENSDARG00000100918	prc1a	-0.644475	0.00493556									ENSDARG00000027423	igf1ra	0.862775	0.0175253
290	ENSDARG00000017444	hal	0.574578	0.000141154									ENSDARG00000041078	chka	-0.854846	0.00801191
291	ENSDARG00000070331	muc5.1	0.667944	0.00936212									ENSDARG00000095451	si:ch211-196l7.4	-0.715765	0.0440444
292	ENSDARG00000097285	ANPEP	0.6655	0.0153944									ENSDARG00000074414	sema4ba	0.804092	0.00457563
293	ENSDARG00000099424	lcat	0.545721	0.017136									ENSDARG00000062082	hipk3b	0.735376	0.00998764
294	ENSDARG00000102403	cry2	-0.569615	0.000330861									ENSDARG00000010758	capn12	0.703976	0.00924176
295	ENSDARG00000043722	cpa4	1.01241	3.28179e-06									ENSDARG00000055672	map3k10	1.02223	0.0077118
296	ENSDARG00000070914	dusp6	0.963779	8.86121e-06									ENSDARG00000061699	sipa1l3	0.975145	0.00149438
297	ENSDARG00000030915	cpa1	0.941654	0.00128953									ENSDARG00000061635	myo5aa	1.04419	0.00175309
298	ENSDARG00000021339	cpa5	0.944477	1.26619e-06									ENSDARG00000061576	gldn	1.41727	4.64304e-05
299	ENSDARG00000045808	rlbp1b	1.04754	2.67809e-06									ENSDARG00000091293	dmxl2	0.537261	0.00942994
300	ENSDARG00000019686	fgl2b	0.811892	0.040326									ENSDARG00000078775	RASA2	0.998994	0.00440741
301	ENSDARG00000077569	lrrn3a	0.899031	0.00501213									ENSDARG00000068242	cngb1a	0.571003	0.0167324
302	ENSDARG00000088813	ppp1r3ab	1.26614	0.000628407									ENSDARG00000111942	sptbn4b	0.686376	0.0428525
303	ENSDARG00000044034	tmem86a	0.958847	0.00996536									ENSDARG00000092624	sptbn4b	0.876025	0.00537944
304	ENSDARG00000093640	ugt5a2	1.05961	0.0116659									ENSDARG00000061031	dner	0.806822	0.00192345
305	ENSDARG00000101726	ces2b	0.734724	0.000608354									ENSDARG00000074258	gramd1bb	0.660685	0.0391057
306	ENSDARG00000017562	banp	-0.539044	0.00430075									ENSDARG00000099137	BX663503.3	0.699107	0.00580593
307	ENSDARG00000100731	zgc:101540	0.673174	0.000117913									ENSDARG00000063713	syngap1a	0.728603	0.00244324
308	ENSDARG00000086569	zgc:172051	1.01439	0.000136324									ENSDARG00000018621	slc6a19a.1	0.551526	0.0262103
309	ENSDARG00000079544	si:ch1073-464p5.5	0.570052	0.00950589									ENSDARG00000013828	snx13	0.838189	0.000277336
310	ENSDARG00000093476	si:dkey-175d9.2	1.19675	0.0106812									ENSDARG00000075271	rapgef5a	1.15319	6.71989e-05
311	ENSDARG00000104593	cyp2k18	1.20758	7.45918e-06									ENSDARG00000059067	jupb	0.705934	0.031369
312	ENSDARG00000105151	cyp2k21	1.00732	0.0481356									ENSDARG00000059049	zgc:174904	-0.604189	0.0286156
313	ENSDARG00000028485	cabp5b	-8.43347	0.0291864									ENSDARG00000062976	iffo1a	0.701903	0.0217252
314	ENSDARG00000011360	nfatc2ip	-0.727823	0.0109576									ENSDARG00000063079	ago3b	0.518677	0.0490243
315	ENSDARG00000038296	tmem86b	0.906964	2.81474e-06									ENSDARG00000075928	hivep3a	1.14672	0.000138651
316	ENSDARG00000029476	ldlra	0.529209	0.00657947									ENSDARG00000002013	grb10a	0.697232	0.00308261
317	ENSDARG00000061858	zgc:153968	0.855331	0.00520728									ENSDARG00000062305	rims3	0.950217	0.0250371
318	ENSDARG00000033160	nr1d1	-0.692833	7.29365e-05									ENSDARG00000016667	gabbr1b	0.66062	0.0340069
319	ENSDARG00000016483	baiap2l2a	0.714147	0.0470556									ENSDARG00000079276	ube2ql1	0.723079	0.00998764
320	ENSDARG00000038066	kpna2	-0.510285	0.038991									ENSDARG00000061804	si:ch211-194e15.5	7.47489	0.0436003
321	ENSDARG00000101707	si:ch211-156b7.4	-0.637962	0.000342692									ENSDARG00000061687	atxn1a	0.783961	0.014155
322	ENSDARG00000088711	lgals1l1	-0.663619	0.00291881									ENSDARG00000061042	gabbr2	1.07035	0.00100809
323	ENSDARG00000030157	mybpc2a	0.644347	0.0033807									ENSDARG00000061446	smap2	1.02513	0.0432087
324	ENSDARG00000103743	si:dkeyp-72e1.9	0.621399	0.00353472									ENSDARG00000061304	ppp1r9a	1.09172	0.00367103
325	ENSDARG00000090340	si:dkey-27o4.1	1.02913	0.00852602									ENSDARG00000019426	trioa	0.590925	0.0013323
326	ENSDARG00000037873	cyp3c3	0.948739	0.0164842									ENSDARG00000094860	gpr186	-0.941865	0.000208659
327	ENSDARG00000102583	il4r.1	0.710197	0.00148056									ENSDARG00000060768	ankib1a	0.536273	0.0431208
328	ENSDARG00000099383	dnajb1a	-0.925252	4.91616e-09									ENSDARG00000101019	ext1b	0.914738	0.00171134
329	ENSDARG00000095312	sc:d0202	0.653333	0.040955									ENSDARG00000012113	c19h1orf109	-0.829505	0.0383398
330	ENSDARG00000087390	hbbe1.3	-0.530466	3.99082e-05									ENSDARG00000088634	adcy1b	0.680993	0.0402552
331	ENSDARG00000079305	hbae3	-0.503864	0.0054565									ENSDARG00000030896	foxq1a	-0.650714	0.0340944
332	ENSDARG00000089291	cenpx	-0.664934	0.0474672									ENSDARG00000095614	cacna1eb	0.754951	0.00563999
333	ENSDARG00000077732	alyref	-0.663367	0.00175419									ENSDARG00000116769	ZNF521	0.67888	0.0184586
334	ENSDARG00000096118	ost4	-0.878827	0.00180333									ENSDARG00000020957	pth1r	1.31526	0.0323528
335	ENSDARG00000045858	tigarb	-0.766699	0.0498042									ENSDARG00000101322	tfr1a	0.905517	0.00140288
336	ENSDARG00000039185	nfyba	-0.552758	0.0426435									ENSDARG00000018809	abhd3	0.513805	0.000631408
337	ENSDARG00000045706	tspan9b	-1.413	3.67783e-05									ENSDARG00000063544	pip4k2ab	0.690806	0.049609
338	ENSDARG00000045768	cry1a	-0.983103	2.98422e-20									ENSDARG00000062024	kif1ab	0.603537	0.00942994
339	ENSDARG00000003615	slc26a3.2	0.69175	0.0484344									ENSDARG00000035860	rps28	-0.517346	0.00469605
340	ENSDARG00000001953	pfkfb3	0.663899	0.000374862									ENSDARG00000018060	pik3r2	0.965863	0.0169298
341	ENSDARG00000042469	ndufa12	-0.583066	0.020556									ENSDARG00000013072	mmp15b	1.09161	0.000631408
342	ENSDARG00000029071	creld2	-0.575534	0.0195466									ENSDARG00000061196	emilin2a	1.55208	1.45185e-05
343	ENSDARG00000098406	si:dkey-22a18.2	0.713031	0.0168121									ENSDARG00000079886	otulinb	-0.514135	0.0408678
344	ENSDARG00000105306	si:dkeyp-44b5.5	0.875152	0.0423425									ENSDARG00000020771	tnr	0.525565	0.0247817
345	ENSDARG00000102215	si:ch211-227e10.6	0.75217	0.00936212									ENSDARG00000060315	rabgap1l2	-0.640989	0.00251146
346	ENSDARG00000101388	si:ch211-171l17.14	0.780282	0.0174257									ENSDARG00000060354	samd7	-0.512303	0.0440444
347	ENSDARG00000115029	si:dkeyp-123a12.2	0.834965	0.021797									ENSDARG00000023303	zgc:66427	1.59542	0.000901983
348	ENSDARG00000025046	AL935186.1	1.27149	0.0450023									ENSDARG00000002031	tox4a	-7.94813	0.0320097
349	ENSDARG00000103846	hspa5	-0.938397	6.36884e-23									ENSDARG00000075543	chd8	1.58299	1.92017e-08
350	ENSDARG00000023759	zgc:73226	0.867047	0.019412									ENSDARG00000075116	sall2	1.93432	6.09735e-05
351	ENSDARG00000093043	ugt2a7	0.565039	0.000415543									ENSDARG00000008388	mmp14b	1.74017	0.000377578
352	ENSDARG00000110614	ugt2a7	1.03766	0.0344534									ENSDARG00000054337	ap1g2	1.33805	0.00800583
353	ENSDARG00000035630	ypel1	0.733549	0.0448235									ENSDARG00000103472	nedd8l	0.513249	0.0440444
354	ENSDARG00000035602	dao.1	-0.915044	0.000496273									ENSDARG00000086990	carmil3	1.31232	7.13889e-05
355	ENSDARG00000020482	nono	-0.553389	0.000667255									ENSDARG00000060637	clstn2	0.873156	0.000495153
356	ENSDARG00000035610	zgc:113208	-0.643406	0.00698559									ENSDARG00000038668	gbp1	-0.700123	0.0298712
357	ENSDARG00000002264	mrpl41	-0.92991	0.0265659									ENSDARG00000016788	zeb1a	0.740059	0.0102061
358	ENSDARG00000061468	ncaph	-1.32922	0.0221697									ENSDARG00000078136	wdr47a	0.59112	0.0436003
359	ENSDARG00000061110	zbtb44	0.607596	0.0352847									ENSDARG00000074082	gpc5c	1.02574	0.0260112
360	ENSDARG00000068088	tcnba	0.580521	0.0106812									ENSDARG00000076757	ephb1	1.40399	0.00439938
361	ENSDARG00000095930	myha	0.870372	0.00367811									ENSDARG00000036626	sema6ba	1.31051	0.0134469
362	ENSDARG00000035324	hnrnpl	-0.836877	3.27993e-06									ENSDARG00000102887	abhd4	-0.54659	0.014423
363	ENSDARG00000007720	sub1b	-1.21723	0.0417317									ENSDARG00000053326	gna11b	0.90795	0.000208659
364	ENSDARG00000076830	si:dkey-65b12.6	0.817192	0.0326005									ENSDARG00000103518	abhd8a	1.153	0.00756319
365	ENSDARG00000051923	ccnb1	-0.578601	0.00996172									ENSDARG00000089428	rab12	0.515252	0.00406252
366	ENSDARG00000007034	hnrpkl	-0.532958	9.74381e-05									ENSDARG00000091408	mtcl1	0.511245	0.0101992
367	ENSDARG00000098481	anxa1d	-0.57082	0.0310392									ENSDARG00000067920	rab8a	0.512355	0.0300968
368	ENSDARG00000100559	tor2a	-1.06124	0.0382069									ENSDARG00000098801	sbno2a	2.04377	1.06268e-06
369	ENSDARG00000097803	MTRFR	-0.942617	0.0140447									ENSDARG00000078327	CEP170B	1.27617	0.00121457
370	ENSDARG00000044600	plppr2b	0.685515	0.0328228									ENSDARG00000108787	TRIM67	1.85638	0.000578908
371	ENSDARG00000073764	si:ch211-113j14.1	0.569345	0.00996806									ENSDARG00000062693	nrxn3b	0.539924	0.0086065
372	ENSDARG00000044528	slc15a1b	1.19357	4.01423e-08									ENSDARG00000061040	pum2	0.869033	0.00200771
373	ENSDARG00000005221	desmb	0.663533	0.00605837									ENSDARG00000069026	adcy1a	1.87538	1.25916e-06
374	ENSDARG00000101393	si:dkey-31g6.6	-1.00204	3.52798e-06									ENSDARG00000060641	prkaa2	1.37908	1.52421e-06
375	ENSDARG00000094990	si:dkey-91f15.1	-1.67882	0.00128953									ENSDARG00000059939	dab1a	0.672406	0.0113779
376	ENSDARG00000102802	brdt	-0.587422	0.000414927									ENSDARG00000020250	rhoj	0.873838	0.00800583
377	ENSDARG00000102025	znf644b	0.554898	0.027574									ENSDARG00000011703	clocka	0.630064	0.0170855
378	ENSDARG00000103840	lrrc8db	0.738745	1.17523e-08									ENSDARG00000017321	kdr	0.606638	0.00629058
379	ENSDARG00000070864	bcl6aa	1.33495	0.000349402									ENSDARG00000043317	kita	0.570566	0.0425086
380	ENSDARG00000010958	glmnb	-0.628508	0.00555277									ENSDARG00000011445	elmsan1a	0.830683	0.0197271
381	ENSDARG00000070828	actl6a	-0.931999	0.00166352									ENSDARG00000003069	btbd7	0.658334	0.0237863
382	ENSDARG00000074892	pde6d	0.91203	0.00939823									ENSDARG00000008593	nbas	0.582006	0.00589323
383	ENSDARG00000075159	meltf	0.599249	2.87502e-05									ENSDARG00000016464	cdc42bpab	0.534465	0.00625139
384	ENSDARG00000052170	uap1	-0.507949	0.00582405									ENSDARG00000093316	adgrf8	0.883901	0.0360722
385	ENSDARG00000031647	stat2	0.603652	0.00434818									ENSDARG00000042859	slc5a6a	0.969215	0.0185184
386	ENSDARG00000074002	slc6a11a	-0.546485	0.033192									ENSDARG00000007869	ehd3	0.542217	0.0275698
387	ENSDARG00000001993	myhb	0.934375	1.26619e-06									ENSDARG00000010059	itpkb	0.622759	0.019471
388	ENSDARG00000053934	hdhd3	-0.671907	0.0126214									ENSDARG00000006094	igf2r	0.675009	0.0126744
389	ENSDARG00000097008	opn1mw1	0.524844	0.000415543									ENSDARG00000069318	efr3bb	1.50668	0.000913206
390	ENSDARG00000087873	eevs	-0.578451	0.00153243									ENSDARG00000069241	ttc32	-0.699201	0.0398369
391	ENSDARG00000070471	tarbp2	-0.52446	0.0361957									ENSDARG00000060537	atad2b	0.509888	0.0377267
392	ENSDARG00000095897	atp5f1e	-1.04317	7.29846e-05									ENSDARG00000005394	dnmt3aa	1.56031	5.05656e-05
393	ENSDARG00000091061	slc38a3b	0.772099	0.00291002									ENSDARG00000019601	col12a1b	0.615497	0.00713247
394	ENSDARG00000103277	cyp24a1	0.834223	0.00694335									ENSDARG00000003041	CABZ01111496.1	1.01183	0.0162984
395	ENSDARG00000012485	aurka	-0.548084	0.0162606									ENSDARG00000112909	ZNF462	1.33454	1.5885e-05
396	ENSDARG00000055313	slc12a10.1	0.90206	0.0325439									ENSDARG00000079922	klf4	0.950726	0.0191311
397	ENSDARG00000078619	pnp5a	-0.706201	1.27023e-08									ENSDARG00000101093	zgc:162971	0.688591	0.0446011
398	ENSDARG00000039099	aep1	-0.570255	0.00869687									ENSDARG00000090617	ctif	0.964542	0.00671159
399	ENSDARG00000078541	cers3a	0.587832	0.00645166									ENSDARG00000089357	miga2	0.873382	0.0182969
400	ENSDARG00000058349	polr2l	-0.923813	0.0346797									ENSDARG00000076991	dolk	0.951668	0.00635036
401	ENSDARG00000105391	strc	0.945561	0.033546									ENSDARG00000024219	cdk5rap2	0.557792	0.0193336
402	ENSDARG00000003203	rhcga	-2.39238	5.73487e-34									ENSDARG00000079484	kcnt1	0.724909	0.0248163
403	ENSDARG00000055226	slc7a7	0.600787	0.00283261									ENSDARG00000102180	shroom3	0.518245	0.0457595
404	ENSDARG00000010940	BX957278.1	0.758963	0.023016									ENSDARG00000090818	CACFD1	0.614836	0.0411799
405	ENSDARG00000055342	slc16a13	0.635622	0.0375605									ENSDARG00000044808	slc4a4b	0.746156	0.0195736
406	ENSDARG00000100712	si:dkey-19b23.12	-0.720268	0.00657947									ENSDARG00000098906	herc7	1.24623	0.0360945
407	ENSDARG00000088589	ponzr3	-0.855537	0.00101419									ENSDARG00000104480	hcn1	0.721281	0.000886092
408	ENSDARG00000087440	ponzr4	-1.15172	1.10975e-05									ENSDARG00000052894	znf532	0.582933	0.0139949
409	ENSDARG00000055080	rbm4.2	-0.601132	0.00559128									ENSDARG00000078645	si:ch73-62l21.1	0.878941	0.016015
410	ENSDARG00000036386	rbm4.1	-0.85076	6.30542e-05									ENSDARG00000060025	nsmfa	1.24808	0.0186903
411	ENSDARG00000105522	si:ch211-196f2.3	1.24852	0.000389524									ENSDARG00000079295	cacna1bb	1.38984	3.73808e-06
412	ENSDARG00000016363	her8a	-0.553693	0.0421002									ENSDARG00000057113	c6	1.19358	0.00670971
413	ENSDARG00000056587	cyp2r1	-1.14322	0.0154194									ENSDARG00000074777	ank1b	0.895576	0.0360722
414	ENSDARG00000095007	sinhcafl	-0.702143	0.00109999									ENSDARG00000055154	slc8a4a	0.780376	0.0220867
415	ENSDARG00000054222	fbxl8	0.601893	0.00619035									ENSDARG00000087993	bada	-0.659171	0.0319874
416	ENSDARG00000008491	si:ch211-107o10.3	0.603706	0.00494094									ENSDARG00000078317	si:dkey-175m17.7	0.645607	0.0332071
417	ENSDARG00000053554	wdr76	-0.862668	0.0455625									ENSDARG00000019501	pcnx3	1.1073	0.00200771
418	ENSDARG00000053480	aqp9b	0.535819	2.37427e-07									ENSDARG00000102482	zgc:165573	-0.55337	0.0240148
419	ENSDARG00000018817	bdnf	-0.81988	9.39516e-05									ENSDARG00000060837	trpc5b	0.765615	0.0335165
420	ENSDARG00000039730	zgc:112160	1.60153	1.26619e-06									ENSDARG00000076041	wwc1	1.58112	1.45185e-05
421	ENSDARG00000034420	irx6a	-0.55241	0.0375605									ENSDARG00000060705	nsd1b	0.519773	0.00942994
422	ENSDARG00000052578	c6ast4	2.2098	6.01699e-07									ENSDARG00000099096	gabrb4	1.05466	0.00366094
423	ENSDARG00000068567	shha	-0.864516	0.0350604									ENSDARG00000029381	aldh3a2b	0.529837	0.0284505
424	ENSDARG00000090618	malrd1	0.960292	0.0148951									ENSDARG00000053771	apbb3	0.737605	0.0462208
425	ENSDARG00000012499	per1b	-0.841505	2.13235e-10									ENSDARG00000069017	elnb	0.679585	0.00456708
426	ENSDARG00000100131	cdh29	0.975174	0.0365796									ENSDARG00000053665	gabrg2	0.822087	0.00600794
427	ENSDARG00000089538	rnf166	1.05085	0.0248929									ENSDARG00000090883	gabra3	1.15105	0.0474517
428	ENSDARG00000051889	dhodh	-0.537121	0.0231339									ENSDARG00000102241	zgc:136410	-0.509946	0.00612713
429	ENSDARG00000110709	zdhhc21	0.533365	0.0358755									ENSDARG00000053389	jade2	1.37423	0.0124131
430	ENSDARG00000052082	gabarapb	0.52597	3.27884e-05									ENSDARG00000059360	srsf3b	-0.564673	0.000783647
431	ENSDARG00000058454	dynll1	-0.505936	0.0222639									ENSDARG00000059738	ptprsa	0.823899	0.0349746
432	ENSDARG00000077112	si:ch211-180f4.1	0.657544	0.023016									ENSDARG00000008049	si:dkey-42i9.4	-0.51872	0.0218026
433	ENSDARG00000058944	si:dkey-8e10.3	0.68625	0.00181402									ENSDARG00000029841	tmprss9	0.709398	0.00656533
434	ENSDARG00000043482	b3gnt3.1	-0.836926	0.0428017									ENSDARG00000071524	insrb	0.592588	0.0110271
435	ENSDARG00000078567	lonrf1l	-0.897588	3.20987e-16									ENSDARG00000062812	glsa	0.643986	0.000351161
436	ENSDARG00000038635	magoh	-0.510793	0.00272555									ENSDARG00000004789	lrp1ba	1.21599	0.0469085
437	ENSDARG00000056744	ela2	1.53929	1.35156e-05									ENSDARG00000005783	ncanb	1.05016	0.000552354
438	ENSDARG00000042899	ELAPOR1	0.614357	0.0301367									ENSDARG00000071377	hsd11b1la	-0.647913	0.00933195
439	ENSDARG00000036811	ifrd2	-0.588231	0.045171									ENSDARG00000061992	dot1l	0.839416	0.00524875
440	ENSDARG00000090721	prdm2a	1.13679	0.0010186									ENSDARG00000114695	hmox2a	-0.528499	0.0177079
441	ENSDARG00000016830	rimkla	0.743268	0.00391687									ENSDARG00000019307	dusp5	0.83821	0.00683414
442	ENSDARG00000060796	slc20a2	0.76414	0.00936212									ENSDARG00000054818	rpl32	-0.611027	0.00107636
443	ENSDARG00000102612	slc15a4	0.794522	0.0476008									ENSDARG00000063180	dock3	0.933579	2.73148e-06
444	ENSDARG00000013302	gpx8	-0.712537	0.00166653									ENSDARG00000103576	EPHB3	0.733501	0.000984672
445	ENSDARG00000099558	NPC1L1	0.826775	0.000948196									ENSDARG00000023236	kcnh1b	1.1479	0.0191126
446	ENSDARG00000062518	ulk1a	0.710705	2.30209e-06									ENSDARG00000070958	pex6	0.504836	0.0413285
447	ENSDARG00000041511	pex10	0.635971	0.0492492									ENSDARG00000104014	mark1	0.835725	0.0170989
448	ENSDARG00000015293	fam110a	0.906082	0.00686957									ENSDARG00000077011	uhrf1bp1	0.891474	0.00231115
449	ENSDARG00000018914	hnrnpk	-0.561106	0.0194934									ENSDARG00000052604	cpeb2	0.729562	0.00119853
450	ENSDARG00000033594	ido1	1.24796	5.39152e-05									ENSDARG00000037813	zgc:113278	0.832992	0.0389338
451	ENSDARG00000059763	gabrd	0.509764	0.0361957									ENSDARG00000073822	IQSEC1	0.940105	0.0160132
452	ENSDARG00000006990	creld1b	-0.755199	0.00139461									ENSDARG00000096415	raf1a	-0.517033	0.0372444
453	ENSDARG00000103114	ndufa4l2a	0.711295	0.000952361									ENSDARG00000102064	kcna2b	1.31677	0.0128462
454	ENSDARG00000059305	tmem37	0.581767	0.0272787									ENSDARG00000037804	phlda3	-0.566689	0.0036796
455	ENSDARG00000006220	ugt1a1	0.631685	3.04224e-09									ENSDARG00000078011	NAV1	1.10606	0.00112284
456	ENSDARG00000019950	carf	-0.563293	0.000398818									ENSDARG00000025206	syt2a	1.63167	2.86485e-07
457	ENSDARG00000077002	igsf3	0.757004	0.0126133									ENSDARG00000058543	lama5	0.753492	0.00104535
458	ENSDARG00000013025	ints6	-0.512582	0.00342003									ENSDARG00000001881	cacnb3a	1.38212	0.0321524
459	ENSDARG00000014916	slc10a2	1.07119	0.0352224									ENSDARG00000071029	si:dkey-147f3.8	-0.835178	0.00846855
460	ENSDARG00000062156	abi3bpa	0.776874	0.00801638									ENSDARG00000057863	dnmt3bb.3	-0.871417	0.049609
461	ENSDARG00000056167	hspe1	-0.564505	0.034594									ENSDARG00000031317	ppdpfb	-0.705516	0.000103125
462	ENSDARG00000040946	olig2	-0.606065	0.0199473									ENSDARG00000089921	smim4	-0.981587	0.0139425
463	ENSDARG00000040898	gpa33b	1.22238	0.0319636									ENSDARG00000009549	ubr4	0.611171	0.000617103
464	ENSDARG00000040466	vil1	0.530098	0.000567014									ENSDARG00000088900	si:dkey-21o19.2	-0.853891	0.00629058
465	ENSDARG00000060671	lct	1.23212	0.000857649									ENSDARG00000021611	si:dkey-151g10.3	1.72765	0.0031578
466	ENSDARG00000068888	klhl41a	0.604064	0.0380388									ENSDARG00000029146	lrp1ab	0.576846	0.000144043
467	ENSDARG00000090844	CABZ01054965.1	0.646859	0.0307754									ENSDARG00000076564	hspg2	0.686132	0.00505205
468	ENSDARG00000006008	dct	0.6628	9.27378e-06									ENSDARG00000037060	kmt2d	0.662674	0.000269557
469	ENSDARG00000113941	CU182823.3	0.9129	0.0110665									ENSDARG00000100606	ARHGEF25	0.531696	0.03711
470	ENSDARG00000099279	ift27	-0.722861	0.0195248									ENSDARG00000039931	slc25a33	-0.548812	0.000100995
471	ENSDARG00000103342	wu:fa56d06	0.781769	2.11287e-06									ENSDARG00000077428	camta1a	0.572068	0.0269907
472	ENSDARG00000103285	CCDC134	-0.539264	0.0095421									ENSDARG00000053804	osbpl2a	0.883389	0.00118158
473	ENSDARG00000099719	cdkn1d	0.788242	2.07271e-07									ENSDARG00000015970	phip	0.585442	0.037215
474	ENSDARG00000098538	CABZ01112049.1	2.43747	0.0014462									ENSDARG00000036865	slc2a12	-0.551322	0.0113517
475	ENSDARG00000100185	elovl7b	-1.04562	0.0232809									ENSDARG00000036826	ankrd52a	1.03557	0.000395945
476	ENSDARG00000114999	CABZ01070852.2	-0.779829	0.0378332									ENSDARG00000060372	plxna2	1.03117	0.000136458
477	ENSDARG00000111916	CABZ01050105.2	-1.13152	0.00235247									ENSDARG00000075972	csrnp2	0.953298	0.000901983
478	ENSDARG00000101026	CABZ01038709.1	-0.913489	0.0342574									ENSDARG00000104767	CR381531.2	0.669207	0.0420629
479	ENSDARG00000116774	PCNP	-0.763253	0.03294									ENSDARG00000105452	plxna1a	0.826245	0.000208659
480	ENSDARG00000063924	mt-cyb	0.509008	0.0441586									ENSDARG00000017525	ccnt1	0.514	0.0254576
481													ENSDARG00000101752	plekhg5b	0.541671	0.0080321
482													ENSDARG00000002601	irx7	-0.973051	0.0202735
483													ENSDARG00000104500	fyco1a	0.50258	0.0234951
484													ENSDARG00000011490	scube3	0.717997	0.0124131
485													ENSDARG00000099199	itchb	0.982921	0.0127664
486													ENSDARG00000060597	zgc:158659	0.757684	0.0251083
487													ENSDARG00000039005	trappc1	-0.561256	0.00989827
488													ENSDARG00000053990	hmgb2b	-0.533466	0.00534818
489													ENSDARG00000039901	sh3gl2b	1.25477	0.000351161
490													ENSDARG00000098990		-0.596133	0.0436003
491													ENSDARG00000042259	tgfbr1b	0.734886	0.0197271
492													ENSDARG00000100958	HECW1	0.599232	0.0203189
493													ENSDARG00000076005	piezo2a.2	0.593767	0.0144669
494													ENSDARG00000110804	PARD3	0.976068	0.0259285
495													ENSDARG00000077134	gpr158a	0.760616	0.0159533
496													ENSDARG00000076826	dpp6a	0.585744	0.0087756
497													ENSDARG00000079560	ptprh	1.4651	0.00313339
498													ENSDARG00000078261	nphp3	0.59126	0.0263941
499													ENSDARG00000073931	otulina	0.772072	8.73277e-05
500													ENSDARG00000045355	eloca	-0.679122	0.0328236
501													ENSDARG00000002396	cry-dash	-0.71892	3.68623e-06
502													ENSDARG00000057927	rps6ka3b	0.672214	0.0177079
503													ENSDARG00000087013	cubn	0.55513	0.000313317
504													ENSDARG00000056888	dnah5l	0.52871	0.0414165
505													ENSDARG00000087822	agap3	0.947813	0.000938569
506													ENSDARG00000097546	si:ch211-40k21.9	-0.772327	0.0185184
507													ENSDARG00000079656	fam171a2b	0.507226	0.0414586
508													ENSDARG00000061660	CABZ01055347.1	0.53136	0.00270702
509													ENSDARG00000092499	si:ch211-183d21.1	0.542775	0.0224169
510													ENSDARG00000038559	h1-0	-0.928803	8.27307e-11
511													ENSDARG00000087040	rhbdl1	0.90658	0.0123827
512													ENSDARG00000016490	rab11fip3	0.773707	0.000330382
513													ENSDARG00000061363	GFOD1	0.638103	0.0379644
514													ENSDARG00000067859	scospondin	0.703722	0.0371211
515													ENSDARG00000101687	CU929259.1	1.19588	0.000239855
516													ENSDARG00000098747	CU633479.1	0.513322	0.0414829
517													ENSDARG00000067567	SLC6A13	1.13754	0.00170364
518													ENSDARG00000098911	zgc:153293	-0.634109	0.0333252
519													ENSDARG00000020718	slc25a22a	0.866004	0.00104535
520													ENSDARG00000104235	myo5c	0.824696	0.0151745
521													ENSDARG00000078227	cspg4	0.7363	0.0129424
522													ENSDARG00000079756	peak1	0.771097	0.00651296
523													ENSDARG00000032959	kcnc1b	0.607266	0.0299331
524													ENSDARG00000077228	ntrk3a	0.510633	0.0388981
525													ENSDARG00000102204	jph3	0.50623	0.0433035
526													ENSDARG00000098226	smpd3	0.64286	0.0160885
527													ENSDARG00000042107	cngb1b	0.570609	0.030967
528													ENSDARG00000045799	acanb	0.510866	0.0242747
529													ENSDARG00000086391	cald1b	0.736123	0.00911919
530													ENSDARG00000073769	magi2b	0.908322	0.0214634
531													ENSDARG00000076213	DOCK4	1.58356	0.000338447
532													ENSDARG00000045904	nr2e3	-0.60551	0.000183761
533													ENSDARG00000042874	phlda2	-0.527593	0.0425086
534													ENSDARG00000110973	tln2b	0.778744	0.0036796
535													ENSDARG00000031768	roraa	0.54395	0.0297089
536													ENSDARG00000061368	klf13	1.1234	0.00136811
537													ENSDARG00000100513	rps27l	-0.633853	0.0203054
538													ENSDARG00000051762	CABZ01080568.1	0.804472	0.000227065
539													ENSDARG00000015731	ano5a	0.655473	0.00926376
540													ENSDARG00000058015	ano3	0.938932	0.0207953
541													ENSDARG00000095826	smdt1a	-0.713104	0.0363964
542													ENSDARG00000058848	mcoln1b	0.78633	0.0236318
543													ENSDARG00000116743	rnps1	-0.572158	0.0216988
544													ENSDARG00000102398	cnn1b	0.822958	0.00247217
545													ENSDARG00000061836	nfixb	0.558137	0.00739419
546													ENSDARG00000027749	hirip3	-0.647361	0.0172439
547													ENSDARG00000062575	si:ch211-210g13.5	0.955241	0.000925753
548													ENSDARG00000074531	spag9a	0.565494	0.0197271
549													ENSDARG00000078135	mrc2	1.14	0.0412151
550													ENSDARG00000007344	tcap	-0.798289	0.00323053
551													ENSDARG00000003989	crhr1	0.82983	0.0037219
552													ENSDARG00000029688	hsp70.1	2.16968	0.000559875
553													ENSDARG00000092362	hsp70.2	0.607911	0.00462665
554													ENSDARG00000021924	hsp70.3	0.888986	8.75677e-05
555													ENSDARG00000061248	xylt1	0.835646	0.0129686
556													ENSDARG00000055855	kcnc3a	0.515091	0.0411911
557													ENSDARG00000099164	nacc1a	0.58812	0.0282868
558													ENSDARG00000037905	cacna1aa	0.790282	0.000459234
559													ENSDARG00000074524	cntnap1	0.796403	0.0436003
560													ENSDARG00000059773	SRCIN1	0.55285	0.0258403
561													ENSDARG00000070061	gfer	-0.866405	0.00481636
562													ENSDARG00000098391	psmg3	-0.692464	0.00486755
563													ENSDARG00000076867	mrtfbb	0.616057	0.0177079
564													ENSDARG00000102424	ARHGAP44	1.42995	0.00478513
565													ENSDARG00000104483	gipc1	0.739668	0.0292901
566													ENSDARG00000102161	sdk2a	1.04983	0.00629058
567													ENSDARG00000090871	si:dkey-210j14.4	-0.709417	0.000459234
568													ENSDARG00000076144	icam3	0.509004	0.0410576
569													ENSDARG00000018393	kank2	0.64617	0.0197271
570													ENSDARG00000099465	rnf213a	0.546832	0.00140288
571													ENSDARG00000059574	fscn2a	0.916222	0.0344876
572													ENSDARG00000036852	DXO	0.95511	0.0370016
573													ENSDARG00000074317	fam20ca	1.54512	0.0133502
574													ENSDARG00000006060	crybg1b	0.545072	0.0136434
575													ENSDARG00000098612	chrm2a	2.73838	0.000459234
576													ENSDARG00000089860	atxn7l1	0.772801	0.0352555
577													ENSDARG00000092677	coa6	-0.659061	0.0116692
578													ENSDARG00000074905	camk1da	1.07689	0.0284382
579													ENSDARG00000076014	ERC1	1.02272	0.0324876
580													ENSDARG00000045748	stab2	0.534092	0.0236986
581													ENSDARG00000032242	tnnt2c	-0.504821	0.00251146
582													ENSDARG00000094799	plxnb2a	0.604987	0.0327297
583													ENSDARG00000008398	cacna1c	1.16039	2.79534e-06
584													ENSDARG00000077488	si:ch73-289h5.4	0.624678	0.042283
585													ENSDARG00000089814	znf1042	-0.637651	0.019166
586													ENSDARG00000114317	BX927253.3	1.22581	0.00100363
587													ENSDARG00000100311	si:dkey-165e24.1	0.761026	0.0100895
588													ENSDARG00000104004	si:dkey-146c18.2	0.816492	0.0334211
589													ENSDARG00000100460	si:dkey-217g21.3	1.55176	0.00989827
590													ENSDARG00000101389	zgc:174180	0.78903	0.042986
591													ENSDARG00000101757	si:dkey-27n6.4	0.731456	0.0303355
592													ENSDARG00000017108	kcna1b	1.1584	0.0246966
593													ENSDARG00000005126	large1	0.798817	0.0482874
594													ENSDARG00000112632	si:ch211-106j21.6	0.525158	0.0466511
595													ENSDARG00000096762	si:dkey-61p9.11	1.26692	0.0234774
596													ENSDARG00000100654	si:dkey-207m2.4	1.63868	0.0493711
597													ENSDARG00000089781	ciz1a	0.589566	0.0235943
598													ENSDARG00000010042	dnm1a	0.515171	0.000622543
599													ENSDARG00000094300	nupr1a	-0.687312	0.00381985
600													ENSDARG00000096920	si:zfos-375h5.1	1.01714	0.00440433
601													ENSDARG00000095908	sat1a.2	-0.656822	0.00439938
602													ENSDARG00000079046	rabl6a	0.561335	0.0103958
603													ENSDARG00000099133	UNC5C	1.28371	0.0110271
604													ENSDARG00000098857	lifra	1.01072	0.0080321
605													ENSDARG00000068940	atp5meb	-0.574321	0.00968495
606													ENSDARG00000068910	nos1	0.703836	0.00460012
607													ENSDARG00000062780	aifm3	0.882893	0.0490078
608													ENSDARG00000032039	mxd1	0.688059	0.0209412
609													ENSDARG00000035625	snrnp27	-0.565609	0.000377578
610													ENSDARG00000017391	unc13ba	0.708419	0.0053262
611													ENSDARG00000068344	mmab	-0.674305	0.0083998
612													ENSDARG00000028857	sgsm1a	0.887155	0.0346214
613													ENSDARG00000093945	vma21	-0.6265	0.00486755
614													ENSDARG00000039181	trpm3	0.869836	0.00030054
615													ENSDARG00000020952	si:ch211-214j8.1	0.721774	0.00106944
616													ENSDARG00000061541	unc5db	0.713536	0.0469941
617													ENSDARG00000027750	dpp7	-0.564568	0.0242747
618													ENSDARG00000076592	man1b1b	0.606236	0.0173591
619													ENSDARG00000021735	cacna1ba	0.653874	0.00538801
620													ENSDARG00000029406	h2ax	-0.622924	0.0263941
621													ENSDARG00000011841	atp5l	-0.509438	0.0197271
622													ENSDARG00000060865	scai	1.38444	0.000351161
623													ENSDARG00000020178	nova1	0.501803	0.0260933
624													ENSDARG00000053959	cdc42ep2	0.66533	0.0180542
625													ENSDARG00000078890	wdfy3	0.894755	6.09735e-05
626													ENSDARG00000052881	dnajb5	1.2608	0.0368548
627													ENSDARG00000002816	rasgrf2b	0.907916	0.0177445
628													ENSDARG00000093799	setbp1	0.87545	0.00090598
629													ENSDARG00000052413	crfb12	0.501979	0.0440444
630													ENSDARG00000104868	KCNT1	0.584967	0.0318154
631													ENSDARG00000079805	tagln3a	0.784146	0.00452466
632													ENSDARG00000041926	dlg4a	0.996184	0.0253522
633													ENSDARG00000093359	inpp5jb	1.66378	4.03505e-05
634													ENSDARG00000011537	ugt2a5	-0.641061	0.0139305
635													ENSDARG00000107130	CU927890.1	0.901632	0.0384515
636													ENSDARG00000088222	fam78ab	1.01823	0.049609
637													ENSDARG00000114823	PLXNA1	0.507545	0.0459561
638													ENSDARG00000099547	nbeal1	0.649192	0.0436197
639													ENSDARG00000063264	pcdh9	0.803017	0.00167447
640													ENSDARG00000036700	si:ch211-114n24.6	-0.513866	8.68581e-05
641													ENSDARG00000009782	myh11a	0.594295	6.83819e-08
642													ENSDARG00000062884	map3k2	1.10831	0.0325091
643													ENSDARG00000062744	scn1lab	0.545592	0.0159422
644													ENSDARG00000062687	kcnh7	0.818328	0.00279546
645													ENSDARG00000074723	myo10l1	1.32937	4.73594e-05
646													ENSDARG00000011941	bmpr2a	0.55329	0.021587
647													ENSDARG00000104367	casp20	-0.922002	0.0354232
648													ENSDARG00000004753	mylkb	0.575862	0.0191126
649													ENSDARG00000098290	unc80	1.45026	6.68788e-06
650													ENSDARG00000099387	jpt1a	-0.533262	0.0126669
651													ENSDARG00000039256	spega	0.529276	0.0284382
652													ENSDARG00000044441	MYO7B	0.657505	0.00681186
653													ENSDARG00000074311	mast2	0.792575	0.0436003
654													ENSDARG00000018032	scn8ab	1.40765	2.36687e-07
655													ENSDARG00000016348	dip2bb	1.74264	0.0273014
656													ENSDARG00000014655	itpr1a	0.563747	0.0486139
657													ENSDARG00000029075	pfkfb4b	-0.510479	0.000536962
658													ENSDARG00000078688	frs3	0.79936	0.000749089
659													ENSDARG00000060309	srgap3	1.17677	0.000177288
660													ENSDARG00000025974	magi3b	0.824782	0.0243839
661													ENSDARG00000078868	tmem74b	1.06206	0.0174057
662													ENSDARG00000018896	mmp24	0.813497	0.00538986
663													ENSDARG00000078901	anks1ab	0.630662	0.0101074
664													ENSDARG00000078210	tulp1b	0.589906	0.03711
665													ENSDARG00000058771	nav1b	1.62291	0.000917436
666													ENSDARG00000014169	SYT2	0.994427	0.0325091
667													ENSDARG00000114670	ube2c	-0.570854	0.0372444
668													ENSDARG00000098420	SNTA1	0.909025	0.0106534
669													ENSDARG00000091130	kcnq2b	1.33155	0.00270702
670													ENSDARG00000059824	soat2	-0.942339	0.0195734
671													ENSDARG00000059818	kif5ab	0.508267	0.0381734
672													ENSDARG00000102610	r3hdm2	0.613386	0.0406848
673													ENSDARG00000116076	FO704772.3	-1.06985	2.36687e-07
674													ENSDARG00000043770	si:dkey-192d15.2	0.728669	0.0253522
675													ENSDARG00000011410	aadat	0.58165	0.0284382
676													ENSDARG00000007398	lrrk1	1.11526	0.0249785
677													ENSDARG00000075555	adamts17	0.614752	0.0478811
678													ENSDARG00000105432		1.37015	0.00244682
679													ENSDARG00000027903	adamtsl3	1.0364	1.5885e-05
680													ENSDARG00000013360	sh3gl3a	0.77248	0.0133502
681													ENSDARG00000099257	si:ch73-119p20.1	0.563569	0.0346997
682													ENSDARG00000062956	dagla	0.63046	0.0036601
683													ENSDARG00000023868	si:dkey-172h23.2	0.679211	0.0113779
684													ENSDARG00000034434	igf1rb	0.791474	0.015805
685													ENSDARG00000021405	chd3	0.677156	0.0263701
686													ENSDARG00000056725	hmgb3a	-0.501997	1.00928e-05
687													ENSDARG00000036058	gnao1b	-0.513962	0.0334611
688													ENSDARG00000074465	vps13c	0.542044	0.00140556
689													ENSDARG00000053499	isl2b	-0.538506	0.00163599
690													ENSDARG00000078650	kcna4	1.09123	0.0156293
691													ENSDARG00000068460	otog	0.689343	0.000611435
692													ENSDARG00000052164	znf507	0.716713	0.0123248
693													ENSDARG00000087260	mtss1lb	1.20967	5.60742e-05
694													ENSDARG00000010878	cdkn1ca	-0.630736	0.0117879
695													ENSDARG00000052114	crtc3	0.645275	0.0306304
696													ENSDARG00000068291	tmem208	-0.65646	0.0191126
697													ENSDARG00000075017	myzap	-0.558516	0.0013068
698													ENSDARG00000051886	ankrd11	0.847511	0.000543097
699													ENSDARG00000037145	slc8a4b	0.522081	0.00204895
700													ENSDARG00000100518	CR387919.1	0.733381	0.0121817
701													ENSDARG00000075833	lyve1a	-0.830481	0.0170989
702													ENSDARG00000102556	nfat5b	1.04773	0.00455032
703													ENSDARG00000106989	ZNF821	1.11315	0.0489659
704													ENSDARG00000067829	ppargc1a	0.559092	0.00911919
705													ENSDARG00000026376	aco1	0.561109	0.000268777
706													ENSDARG00000116353	lrp4	0.870008	0.000330526
707													ENSDARG00000041086	LO018380.1	1.04592	0.028537
708													ENSDARG00000099092	RASGRP2	1.16305	0.0308839
709													ENSDARG00000105490	rph3ab	0.845539	0.00184387
710													ENSDARG00000101079	HECTD4	0.904105	0.000502691
711													ENSDARG00000078979	arhgef40	0.603971	0.0497973
712													ENSDARG00000098625	efna5b	0.867718	0.0466939
713													ENSDARG00000062823	pi4kab	0.643159	0.00849622
714													ENSDARG00000079123	ikbkb	0.533322	0.0284427
715													ENSDARG00000060766	pxnb	1.00129	0.00236167
716													ENSDARG00000055723	hsp70l	0.759532	0.00846855
717													ENSDARG00000038974	FO904844.1	0.584755	0.0251867
718													ENSDARG00000012534	slc6a6a	0.637361	0.0339885
719													ENSDARG00000100402	fgd1	0.674074	0.00356555
720													ENSDARG00000098903	tfe3a	1.01801	0.00889593
721													ENSDARG00000012449	si:ch211-169p10.1	0.951541	0.0170989
722													ENSDARG00000032990	plxnb3	0.998954	0.000300743
723													ENSDARG00000093019	si:dkey-83k24.5	-0.87039	0.00270702
724													ENSDARG00000036156	fnbp1a	0.934683	0.0197271
725													ENSDARG00000043593	rapgef1a	0.653767	0.0235943
726													ENSDARG00000058731	slc2a6	0.657461	0.00269022
727													ENSDARG00000062346	cacna1ea	0.996096	0.0457733
728													ENSDARG00000075624	bend5	0.690585	0.0196314
729													ENSDARG00000038655	ajap1	1.88837	0.00188171
730													ENSDARG00000069009	si:ch211-147a11.3	-0.570901	0.0242747
731													ENSDARG00000025108	magixa	1.02759	0.00486755
732													ENSDARG00000023683	cacna1fb	0.696963	0.00100363
733													ENSDARG00000078052	emilin3a	-0.509889	0.00720022
734													ENSDARG00000056210	hspa1b	0.832085	0.00600754
735													ENSDARG00000055825	celsr3	0.549177	0.0209558
736													ENSDARG00000055225	dock8	0.547525	0.000444729
737													ENSDARG00000042409	RALGDS	0.951021	0.00494461
738													ENSDARG00000054771	ghra	1.02809	0.0490078
739													ENSDARG00000079327	hmcn2	0.502143	0.00491564
740													ENSDARG00000114738	BX005399.10	-1.55707	0.0123982
741													ENSDARG00000078187	slc12a5b	1.09667	1.97208e-06
742													ENSDARG00000053512	crybb2	-1.23506	0.033703
743													ENSDARG00000100965	ep400	0.521498	0.0339885
744													ENSDARG00000006137	star	-0.78367	0.0386412
745													ENSDARG00000027582	angptl7	-0.621317	0.00312953
746													ENSDARG00000078324	si:ch211-263k4.2	0.651215	0.00413687
747													ENSDARG00000036999	DISP3	0.866278	0.0175253
748													ENSDARG00000015057	ube2d4	0.70047	0.0373569
749													ENSDARG00000003181	sult1st4	-0.717783	0.0220092
750													ENSDARG00000098215	BICD2	0.969047	0.000177288
751													ENSDARG00000110642	cacna1db	1.21628	0.0434355
752													ENSDARG00000111110		1.99875	1.55915e-09
753													ENSDARG00000103609	mib2	0.665049	0.0171104
754													ENSDARG00000099148	bzw1b	-0.513682	0.000103125
755													ENSDARG00000098204	CU984600.2	1.09883	0.0478811
756													ENSDARG00000112056	CABZ01066921.1	0.987004	0.0260571
757													ENSDARG00000104727	ino80da	1.07737	0.0349769
758													ENSDARG00000063730	osbpl6	1.38484	0.0373537
759													ENSDARG00000079872	rapgef4	0.572618	0.0427547
760													ENSDARG00000063580	ppp1r9ala	0.514457	0.038355
761													ENSDARG00000079964	dlx2a	-0.558751	0.000326824
762													ENSDARG00000042114	bin1a	1.12835	0.0228255
763													ENSDARG00000003421	igf2bp2a	0.636679	0.0287706
764													ENSDARG00000020057	bmpr2b	1.05176	0.000819698
765													ENSDARG00000075111	als2a	0.887168	0.0151616
766													ENSDARG00000058222	mpp4a	1.36332	0.0436206
767													ENSDARG00000078593	vwa8	0.564378	0.0327486
768													ENSDARG00000018716	dgkh	1.23263	0.00268158
769													ENSDARG00000076914	lacc1	0.67052	0.0163003
770													ENSDARG00000062696	dgkg	0.953892	0.0106534
771													ENSDARG00000077139	col6a3	0.603205	0.00308261
772													ENSDARG00000069485	spryd7b	-0.575603	0.0128462
773													ENSDARG00000062045	il1rapl1a	-0.574103	0.0314515
774													ENSDARG00000056617	rpgra	0.980165	0.0197271
775													ENSDARG00000032197	klf12b	0.677804	0.0399942
776													ENSDARG00000061517	lrp1bb	0.547964	0.0158475
777													ENSDARG00000091342	adcy5	0.548239	0.00849792
778													ENSDARG00000009738	cacnb4a	1.71859	0.0111522
779													ENSDARG00000061265	lmln	0.620354	0.0349589
780													ENSDARG00000089536	erbb4b	0.914639	0.00939624
781													ENSDARG00000103056	itga4	0.784648	0.000394364
782													ENSDARG00000003544	adarb1b	1.47245	0.00136242
783													ENSDARG00000104005	slc4a3	1.36214	0.000457326
784													ENSDARG00000020845	tns1b	0.970312	0.000313317
785													ENSDARG00000102506	lrp2a	0.548383	0.00961067
786													ENSDARG00000091090	xirp2b	0.670713	0.0110271
787													ENSDARG00000079741	CSRNP3	1.26578	0.000469281
788													ENSDARG00000086819	scn1laa	1.67535	0.00363767
789													ENSDARG00000068280	GRB14	1.09715	0.0427543
790													ENSDARG00000060303	slc4a10b	0.78182	0.000469281
791													ENSDARG00000103823	rbms1b	0.802486	0.013862
792													ENSDARG00000060504	pfkla	0.527245	0.0117879
793													ENSDARG00000009493	MAP3K13	1.41224	0.00882827
794													ENSDARG00000101641	trpm2	0.845021	0.0053262
795													ENSDARG00000060482	mid1	0.86123	0.0324876
796													ENSDARG00000075685	tlr7	0.568079	0.0232656
797													ENSDARG00000077761	nlgn4xb	1.40626	0.00669508
798													ENSDARG00000076309	mxra5b	1.24586	0.0064644
799													ENSDARG00000102334	SH3RF3	1.50386	0.00175309
800													ENSDARG00000099088	edar	0.825511	0.0451982
801													ENSDARG00000108505	mmd2b	1.35437	0.0453376
802													ENSDARG00000098523	NCAM2	0.556993	0.0377267
803													ENSDARG00000102440	CABZ01070852.1	0.582997	0.0235822
804													ENSDARG00000103973	CABZ01051602.1	0.991735	0.000351161

## Sheet: 4. WT_Inflam+5 and 100 TnP-Inf 
	Exclusive DEGs from WT-Inflamed (#3)					Overlapped DEGs from WT_Inflamed vs. 5mM TnP-Inflamed (#3 vs #6)							Exclusive DEGs from WT_5mM TnP-Inflamed (#6)					Overlapped DEGs from WT_5mM TnP-Inflamed vs. 100mM TnP-Inflamed (#6 vs #7)							Exclusive DEGs from WT_100mM TnP-Inflamed (#7)					Overlapped DEGs from WT_100mM TnP-Inflamed vs. Inflamed (#7 vs #3)							Overlapped DEGs from WT_Inflamed vs. 5mM TnP-Inflamed vs. 100mM TnP-Inflamed (#3 vs #6 vs. #7)
	ensemblid	symbol	log2FoldChange_ctCutUncut	padj_ctCutUncut		ensemblid	symbol	log2FoldChange_ctCutUncut	padj_ctCutUncut	log2FoldChange_ctCut50	padj_ctCut50		ensemblid	symbol	log2FoldChange_ctCut50	padj_ctCut50		ensemblid	symbol	log2FoldChange_ctCut50	padj_ctCut50	log2FoldChange_ctCut1000	padj_ctCut1000		ensemblid	symbol	log2FoldChange_ctCut1000	padj_ctCut1000		ensemblid	symbol	log2FoldChange_ctCutUncut	padj_ctCutUncut	log2FoldChange_ctCut1000	padj_ctCut1000		ensemblid	symbol	log2FoldChange_ctCutUncut	padj_ctCutUncut	log2FoldChange_ctCut50	padj_ctCut50	log2FoldChange_ctCut1000	padj_ctCut1000
1	ENSDARG00000069946	itga6b	0.622964	0.00615861		ENSDARG00000079227	plekhs1	1.73547	0.00527691	-2.25559	0.000739619		ENSDARG00000089853	si:dkey-22n8.3	1.19424	0.0188679		ENSDARG00000017441	mylz3	0.903344	0.00524359	0.927945	1.08949e-07		ENSDARG00000099640	eed	-0.570456	0.00558628		ENSDARG00000074771	ifngr1	0.628422	0.00639989	0.546162	0.0189236		ENSDARG00000031588	si:dkey-239b22.1	0.981026	0.00583403	-1.1233	0.000273161	1.35587	1.79645e-07
2	ENSDARG00000094485	si:dkey-27h10.2	2.9022	5.59393e-07		ENSDARG00000103634	CU914622.2	0.71598	0.00359539	-0.81808	0.00935054		ENSDARG00000036028	arrdc3b	0.838083	0.0266747		ENSDARG00000037484	tmem192	-1.0481	0.00540823	-0.830802	0.00909948		ENSDARG00000007804	gas6	-0.51413	0.0345148		ENSDARG00000031616	g6pca.1	0.601975	0.0114108	0.610384	0.00787614		ENSDARG00000052779	zgc:153932	1.35894	6.97007e-06	-1.88162	1.96333e-07	1.44392	5.0509e-05
3	ENSDARG00000075045	cxcl18b	2.01333	2.44221e-08		ENSDARG00000113315	zgc:153932	1.25024	0.00190455	-1.51996	0.00312928		ENSDARG00000003380	PAOX	9.92155	0.0494752		ENSDARG00000030972	dnaja1	-0.622003	0.0148875	-0.926803	3.33862e-14		ENSDARG00000002791	atp1a1a.1	1.01562	8.88009e-08		ENSDARG00000097539	si:ch211-39f2.3	0.55554	0.00304674	0.933666	6.22601e-08		ENSDARG00000109626	si:ch211-226h7.3	1.56334	9.11575e-13	-1.23956	7.08506e-06	0.936823	0.00434818
4	ENSDARG00000074378	junba	0.543481	2.80782e-05		ENSDARG00000074150	si:ch211-226h7.5	1.91551	1.17121e-06	-1.38591	0.0062947		ENSDARG00000069282	bbc3	0.5193	0.0264024		ENSDARG00000051970	smu1b	-0.601659	7.79505e-06	-0.791255	3.0013e-08		ENSDARG00000075505	si:ch211-132g1.7	0.786242	0.0440858		ENSDARG00000109310	im:7150988	-0.942393	9.12765e-21	-0.692569	8.99883e-05		ENSDARG00000036848	slc43a2a	0.584343	1.32207e-09	0.837763	1.74146e-14	1.01511	7.23369e-08
5	ENSDARG00000096577	adgre9	0.681648	0.0326235		ENSDARG00000069966	alox5b.3	-1.91894	0.0310453	2.00261	0.0377094		ENSDARG00000055648	cpda	-0.824158	0.034253		ENSDARG00000074635	abca1a	0.586479	2.32006e-11	0.668234	0.00107932		ENSDARG00000103767	CR855320.2	1.17881	0.0194974		ENSDARG00000076710	si:dkey-42l23.7	0.946905	9.45196e-05	-0.714981	0.0123477		ENSDARG00000013926	slc16a9a	0.995445	0.0317248	1.17774	0.0181115	0.877602	0.0106812
6	ENSDARG00000093877	si:zfos-2330d3.7	0.901974	0.00639989		ENSDARG00000026049	mxf	4.57786	1.51621e-20	-1.00475	0.00998447		ENSDARG00000038424	c4b	0.502323	0.0353779		ENSDARG00000045015	cyp27b1	-1.1723	3.46552e-06	-1.35608	1.83216e-06		ENSDARG00000015803	smcr8b	0.71276	0.00801638		ENSDARG00000088571	si:ch211-151o1.4	-0.66058	0.00623757	0.962173	0.0247997		ENSDARG00000028804	ankrd9	-0.576763	1.74414e-09	-0.961655	0.000593196	-0.87962	5.64468e-08
7	ENSDARG00000103980	ets2	0.706065	2.58724e-15		ENSDARG00000032465	slc1a8b	1.57792	2.10938e-06	-1.36685	0.0212777		ENSDARG00000060113	znf395a	0.534162	0.0012326		ENSDARG00000089724	cyldb	-2.4748	4.78518e-05	-1.72145	2.28323e-07		ENSDARG00000113858	AL928650.4	1.25698	0.00227099		ENSDARG00000087832	bcl3	1.90321	7.36588e-06	0.902659	0.00616635		ENSDARG00000041081	kmt5b	-1.35664	3.1671e-16	0.958546	0.00350989	1.30992	0.000140021
8	ENSDARG00000104693	il6st	0.582526	6.38655e-26		ENSDARG00000074322	si:ch211-194m7.3	1.96907	7.11319e-44	-0.529913	0.0254229		ENSDARG00000007377	odc1	0.614879	0.040536		ENSDARG00000096602	si:ch1073-357b18.4	-0.503245	0.0398238	-0.572621	0.00562016		ENSDARG00000058463	ndufab1a	-0.557985	0.0224281		ENSDARG00000070000	txnipb	-0.626468	1.48539e-08	-0.992909	3.50809e-07		ENSDARG00000036767	urgcp	0.709549	3.9777e-06	-0.739711	0.000856693	0.615792	0.00172234
9	ENSDARG00000019521	mpx	-0.603858	2.39896e-07		ENSDARG00000010752	acsl4b	0.725527	1.22044e-09	0.633896	0.0356245		ENSDARG00000054363	si:zfos-464b6.2	0.803275	0.0248235		ENSDARG00000104687	slc16a9b	1.0516	0.000739619	0.761373	3.3843e-07		ENSDARG00000101597	si:dkeyp-57d7.4	-0.705664	0.0226598		ENSDARG00000098315	cyp1a	0.652866	0.000498455	0.912054	0.000577945		ENSDARG00000016011	gpcpd1	0.675891	7.01532e-30	0.616025	0.000706118	0.767512	0.000893394
10	ENSDARG00000089307	pmaip1	0.70363	0.00247389		ENSDARG00000097909	si:dkey-195m11.11	4.34449	1.62607e-34	-0.64266	0.0473976		ENSDARG00000022615	si:ch211-241e1.3	0.621507	0.00980576		ENSDARG00000105265	zgc:171534	0.732977	0.041142	0.802031	0.0194852		ENSDARG00000018263	pdia2	0.997626	2.55041e-11		ENSDARG00000052322	tlr5b	0.669589	8.31939e-05	0.665573	0.00145274		ENSDARG00000060246	slc16a6b	0.545138	3.65016e-11	0.944846	6.39311e-12	0.937202	6.40511e-16
11	ENSDARG00000075600	si:dkeyp-41f9.3	-0.66855	0.00324156		ENSDARG00000007769	sult5a1	1.62	1.20171e-09	-0.806506	0.0332422		ENSDARG00000089382	zgc:158463	-0.955531	0.0167188		ENSDARG00000030440	rsrp1	-0.699459	0.0264725	-1.01453	0.00026183		ENSDARG00000077652	lratb.2	1.24067	5.36346e-06		ENSDARG00000099424	lcat	0.506058	0.0109611	0.545721	0.017136		ENSDARG00000045842	zgc:113263	0.69077	3.83221e-18	0.661273	0.00111818	0.618577	1.48139e-10
12	ENSDARG00000069377	si:dkey-242g16.2	-1.37024	1.2184e-07		ENSDARG00000103973	CABZ01051602.1	0.617782	1.49296e-06	-0.676989	0.000198252		ENSDARG00000009196	anxa3a	-1.98242	0.023858		ENSDARG00000019949	serpinh1b	-1.22271	4.40017e-09	-1.80969	6.50952e-12		ENSDARG00000089334	ednrba	0.693089	0.0051908		ENSDARG00000102583	il4r.1	0.604168	0.00652032	0.710197	0.00148056		ENSDARG00000078619	pnp5a	-0.618977	9.23627e-26	-0.635029	9.51735e-11	-0.706201	1.27023e-08
13	ENSDARG00000056873	and3	-0.761637	4.87647e-77									ENSDARG00000051914	slc14a2	-1.17299	0.00695724		ENSDARG00000020239	lpin1	0.554523	0.0174635	0.608131	0.00087272		ENSDARG00000053466	timmdc1	-0.636321	0.0198146		ENSDARG00000074002	slc6a11a	-0.587207	0.000161598	-0.546485	0.033192		ENSDARG00000101135	si:dkey-85k7.7	1.09504	2.71477e-41	1.01845	3.6051e-06	0.878685	1.77306e-10
14	ENSDARG00000018399	rps6kb1a	0.919952	8.57369e-12									ENSDARG00000102207	zgc:86738	0.579379	0.0248235		ENSDARG00000059054	pdk2b	0.886153	0.00908497	0.9526	9.70106e-07		ENSDARG00000037099	irs2a	1.31669	0.00122281		ENSDARG00000103277	cyp24a1	1.52122	1.05013e-09	0.834223	0.00694335
15	ENSDARG00000103981	bhlha9	-0.922179	1.27044e-05														ENSDARG00000034503	per2	-0.640685	9.51735e-11	-1.45445	3.14644e-46		ENSDARG00000087178	scpp9	1.01049	0.0231459		ENSDARG00000052578	c6ast4	-1.25281	0.0469746	2.2098	6.01699e-07
16	ENSDARG00000012395	mmp13a	0.886982	0.0021898														ENSDARG00000024746	hsp90aa1.2	-0.622156	4.5023e-08	-0.768209	1.68667e-06		ENSDARG00000098805	vwa11	1.37306	0.000627397		ENSDARG00000068567	shha	0.79835	1.35811e-06	-0.864516	0.0350604
17	ENSDARG00000114451	mmp13a	1.67895	1.47779e-21														ENSDARG00000091669	bicdl2l	-0.953301	2.2004e-07	-0.843266	1.80141e-06		ENSDARG00000093954	si:dkey-9i23.16	0.505985	0.0169382		ENSDARG00000043093	mpeg1.2	0.999156	6.6007e-09	0.586536	0.0011584
18	ENSDARG00000045887	mmp30	0.754271	1.91236e-10														ENSDARG00000099383	dnajb1a	-0.684794	2.49146e-05	-0.925252	4.91616e-09		ENSDARG00000069566	mucms1	1.13689	0.0138151		ENSDARG00000103342	wu:fa56d06	-0.528938	0.00577067	0.781769	2.11287e-06
19	ENSDARG00000054389	rhof	1.39401	0.025852														ENSDARG00000035602	dao.1	-0.543672	0.00935054	-0.915044	0.000496273		ENSDARG00000096031	si:ch73-6k14.2	-0.948538	0.0395274
20	ENSDARG00000112575	CU467905.1	0.845843	0.00083851														ENSDARG00000035519	histh1l	0.905061	4.78518e-05	0.79888	3.07591e-08		ENSDARG00000075785	si:ch73-190m4.1	1.01244	1.1402e-05
21	ENSDARG00000098700	il1b	2.20836	2.33942e-05														ENSDARG00000101090	pappaa	1.74324	0.000269565	1.69985	0.00551057		ENSDARG00000059826	crtac1a	-0.50136	1.95162e-05
22	ENSDARG00000113877	hoxc13b	-0.857251	0.047125														ENSDARG00000094990	si:dkey-91f15.1	-1.37251	0.00452424	-1.67882	0.00128953		ENSDARG00000031952	mb	0.658706	0.00399242
23	ENSDARG00000019365	krt99	-0.752384	0.00648114														ENSDARG00000103840	lrrc8db	0.552337	0.000592888	0.738745	1.17523e-08		ENSDARG00000075855	adgre10	-0.798142	0.0325862
24	ENSDARG00000056615	cybb	1.02981	1.86255e-05														ENSDARG00000054058	h1-10	0.832288	0.023785	0.577186	0.00300259		ENSDARG00000041394	dnajb1b	-0.638416	1.1402e-05
25	ENSDARG00000089383	il1fma	2.1113	0.00480825														ENSDARG00000003203	rhcga	-2.25346	9.5548e-56	-2.39238	5.73487e-34		ENSDARG00000087359	c3a.2	0.808975	0.00114564
26	ENSDARG00000057644	adam8b	0.582577	0.00212595														ENSDARG00000087440	ponzr4	-0.808299	0.0377094	-1.15172	1.10975e-05		ENSDARG00000052207	c3a.3	0.728914	0.00288701
27	ENSDARG00000024560	slc4a1b	-0.60875	0.00959671														ENSDARG00000078567	lonrf1l	-0.644336	4.5023e-08	-0.897588	3.20987e-16		ENSDARG00000116066	MFAP4	1.05587	0.0491872
28	ENSDARG00000016457	irf9	0.754777	4.82084e-07																					ENSDARG00000099635	akap8l	-0.583403	0.00383194
29	ENSDARG00000006811	sult1st6	-0.532719	0.00846489																					ENSDARG00000101816	col5a3b	-0.538489	0.00647608
30	ENSDARG00000009217	tom1l2	1.07405	0.00230148																					ENSDARG00000102091	CABZ01052576.1	-0.528856	0.0110665
31	ENSDARG00000075441	vwa2	-0.875581	0.0384047																					ENSDARG00000103295	cyp3a65	0.944507	2.25994e-13
32	ENSDARG00000026611	socs3b	1.22338	5.61952e-22																					ENSDARG00000034403	zgc:173443	-1.26145	0.0239037
33	ENSDARG00000095409	si:ch211-226h7.8	1.82281	1.49648e-05																					ENSDARG00000063050	rc3h2	0.642063	0.0034889
34	ENSDARG00000104325	plek	1.36598	0.000156643																					ENSDARG00000114063	parm1	0.771796	0.0291464
35	ENSDARG00000102406	si:ch211-165e15.1	-0.670384	7.07768e-05																					ENSDARG00000057456	ppp3ccb	0.898651	0.0473345
36	ENSDARG00000098631	CABZ01044277.1	-0.737389	1.56315e-13																					ENSDARG00000078618	inpp5kb	0.780619	0.00180333
37	ENSDARG00000115956	CABZ01044281.1	-0.624318	8.03735e-59																					ENSDARG00000032816	tm7sf2	0.89513	0.00529949
38	ENSDARG00000075730	dnph1	-0.931937	0.032488																					ENSDARG00000019228	mogat2	0.91833	5.24508e-06
39	ENSDARG00000040534	epcam	0.514251	1.91339e-23																					ENSDARG00000035332	cfap298	-0.937936	0.000210842
40	ENSDARG00000038639	elovl6l	-0.80513	0.000124202																					ENSDARG00000093503	rsf1b.1	1.21717	0.0406437
41	ENSDARG00000038687	nfkb2	0.684486	0.0106186																					ENSDARG00000091209	ucp3	0.599051	0.0243397
42	ENSDARG00000000551	slc1a4	0.508105	5.02474e-20																					ENSDARG00000077284	gdpd5a	0.516625	0.0420224
43	ENSDARG00000001452	adam8a	1.0651	2.20487e-12																					ENSDARG00000116988	FP236542.1	0.840332	0.00502304
44	ENSDARG00000012789	plek2	0.997087	1.15007e-05																					ENSDARG00000104387	SLC4A5	0.67156	0.0186
45	ENSDARG00000039234	zgc:171579	1.99093	0.0299415																					ENSDARG00000100089	camk2b2	1.02567	0.0398025
46	ENSDARG00000068784	vsir	0.643702	0.000514768																					ENSDARG00000011020	hnrnpa1a	-0.519322	0.0202588
47	ENSDARG00000042722	blnk	1.12337	0.00185555																					ENSDARG00000091298	pmela	0.681405	7.06343e-11
48	ENSDARG00000071304	tbc1d2	0.802567	0.000525236																					ENSDARG00000079742	mcf2l2	0.808792	0.037071
49	ENSDARG00000062788	irg1l	1.6957	2.17502e-36																					ENSDARG00000035074	rtel1	-0.507724	0.0366746
50	ENSDARG00000104919	si:ch211-153b23.3	2.0986	9.27953e-28																					ENSDARG00000070078	abcb11b	0.509537	0.0322948
51	ENSDARG00000077169	si:ch211-153b23.4	0.874779	8.50587e-11																					ENSDARG00000070677	fezf2	-0.555702	0.000155556
52	ENSDARG00000058206	si:ch211-153b23.5	0.783002	7.78816e-33																					ENSDARG00000100635	chia.1	1.26202	1.03607e-08
53	ENSDARG00000073820	zgc:174917	1.1915	0.0219435																					ENSDARG00000099185	chia.2	1.43045	2.22727e-14
54	ENSDARG00000088612	si:ch211-153b23.7	1.82628	0.0463304																					ENSDARG00000057575	pnp4a	-0.574682	0.010559
55	ENSDARG00000015355	fosl1a	2.54355	1.60699e-44																					ENSDARG00000012506	rnpep	-0.535883	0.00657947
56	ENSDARG00000105494	si:ch211-113d11.8	2.83324	0.0347228																					ENSDARG00000070437	rpl22	-0.596469	0.000590967
57	ENSDARG00000063539	slc25a15a	0.600765	0.0030678																					ENSDARG00000016918	ace2	1.11506	1.3024e-09
58	ENSDARG00000057504	si:dkey-202g17.3	-0.698828	8.94698e-07																					ENSDARG00000011262	traip	-0.700255	0.0491582
59	ENSDARG00000101949	numbl	1.34663	0.033839																					ENSDARG00000004871	mst1rb	1.32331	0.00867067
60	ENSDARG00000056134	c1qtnf5	-0.576519	0.0272592																					ENSDARG00000100406	zgc:112265	0.644557	4.14203e-09
61	ENSDARG00000101892	ino80e	-0.559782	8.16412e-08																					ENSDARG00000070165	tnfrsf1b	0.624103	0.0399002
62	ENSDARG00000037861	slc2a3b	0.957697	0.0165792																					ENSDARG00000115271	RPL37A	-0.713175	0.024108
63	ENSDARG00000077176	zgc:174888	0.516001	0.0112972																					ENSDARG00000098574	srsf11	-0.53698	0.0428017
64	ENSDARG00000018569	tnfrsf1a	0.919113	1.58223e-21																					ENSDARG00000099525	si:ch1073-13h15.3	0.901682	0.0027683
65	ENSDARG00000036254	hoxa13b	-0.753469	0.0324843																					ENSDARG00000090767	si:ch211-136m16.8	0.828899	0.00283261
66	ENSDARG00000103199	si:dkey-247k7.2	0.575001	1.88877e-05																					ENSDARG00000096505	si:ch73-103l1.2	0.971617	0.0113127
67	ENSDARG00000040284	si:dkey-79d12.5	0.612953	0.0357515																					ENSDARG00000007906	lrp2b	1.38153	0.00284521
68	ENSDARG00000114387	CU499336.2	2.09556	1.64533e-29																					ENSDARG00000003167	mlst8	0.6177	0.00918541
69	ENSDARG00000053005	cd22	2.71771	2.47773e-07																					ENSDARG00000089529	desi1b	1.05772	0.0126917
70	ENSDARG00000102175	hamp	1.0293	2.78937e-09																					ENSDARG00000075903	chadlb	0.860494	0.0275957
71	ENSDARG00000097901	si:ch73-90p23.1	2.42015	0.00146134																					ENSDARG00000039117	tefa	-0.506191	1.49907e-05
72	ENSDARG00000091801	serpinb14	0.862445	5.63688e-20																					ENSDARG00000079549	cdc42ep1a	0.627801	0.0407952
73	ENSDARG00000097959	si:dkey-248g15.3	-0.768573	2.82425e-11																					ENSDARG00000045147	tmem184ba	0.699242	0.00124347
74	ENSDARG00000096843	zgc:193593	1.10918	5.40184e-07																					ENSDARG00000053929	opn4b	0.874839	0.0394662
75	ENSDARG00000003902	ctsl.1	0.620719	0.00906216																					ENSDARG00000061255	dusp3a	0.552422	0.0450023
76	ENSDARG00000041623	mt2	0.533298	6.6007e-09																					ENSDARG00000020876	pdk2a	0.579153	2.78222e-05
77	ENSDARG00000013855	slc12a3	0.547074	1.21394e-05																					ENSDARG00000061424	znf646	0.694454	0.0140447
78	ENSDARG00000093381	tgm2l	1.64946	5.01038e-35																					ENSDARG00000100862	gprc5c	0.529756	0.0182943
79	ENSDARG00000069378	pard6a	-0.668926	0.00906669																					ENSDARG00000006413	rpl38	-0.769958	0.00441498
80	ENSDARG00000068374	si:ch211-132b12.7	0.797929	0.0250518																					ENSDARG00000098256	si:ch73-329n5.6	1.95995	0.00406257
81	ENSDARG00000078547	si:ch211-264f5.2	2.72186	2.79498e-08																					ENSDARG00000113076	si:ch211-182p11.1	0.561027	0.0465573
82	ENSDARG00000058498	slc9a3.1	0.87212	0.00652032																					ENSDARG00000100106	CR385054.1	0.802936	0.0462447
83	ENSDARG00000061231	tinagl1	1.27409	1.95781e-16																					ENSDARG00000076196	si:ch211-226h7.6	1.21067	0.0153524
84	ENSDARG00000061081	arpp21	0.614279	4.92903e-09																					ENSDARG00000068515	chs1	0.880697	0.000271697
85	ENSDARG00000094860	gpr186	-0.618815	0.00589028																					ENSDARG00000014031	abcc2	0.547322	0.00148056
86	ENSDARG00000086739	si:ch1073-513e17.1	0.819777	0.000147053																					ENSDARG00000099997	cox20	-0.77254	0.0356549
87	ENSDARG00000060622	si:ch73-14h1.2	0.875609	4.91383e-05																					ENSDARG00000039543	mrps6	-0.572116	0.0496954
88	ENSDARG00000024546	pla2g4aa	0.502167	0.00163185																					ENSDARG00000056757	slc39a8	0.978903	0.040955
89	ENSDARG00000018478	agxtb	0.783986	5.83462e-24																					ENSDARG00000039534	rrh	0.962334	0.0282734
90	ENSDARG00000079302	and2	-0.844777	5.81767e-96																					ENSDARG00000093584	zgc:193505	-0.557877	0.0395274
91	ENSDARG00000028173	slc4a2a	1.0582	1.09036e-50																					ENSDARG00000094491	si:ch211-202m22.1	0.823755	0.0433658
92	ENSDARG00000068288	lamc2	1.17981	6.24938e-07																					ENSDARG00000039406	prom2	0.524699	0.0348176
93	ENSDARG00000053836	si:ch211-284o19.8	4.06386	0.022005																					ENSDARG00000054890	rgra	0.747762	2.89103e-05
94	ENSDARG00000054304	homeza	1.29785	0.014677																					ENSDARG00000075612	ercc6	-0.58031	5.25509e-07
95	ENSDARG00000090873	ccl34a.4	2.82336	2.51879e-13																					ENSDARG00000092725	si:dkey-188i13.8	0.667886	0.0388426
96	ENSDARG00000053620	ebi3	-1.00918	0.0264945																					ENSDARG00000109262	CU928131.1	1.9186	0.00190051
97	ENSDARG00000086647	chrng	0.563877	0.00523682																					ENSDARG00000089372	clk4a	-1.02002	0.00368612
98	ENSDARG00000038541	ccr12a	-1.45027	0.0218975																					ENSDARG00000029443	zgc:92242	-0.756833	0.000128738
99	ENSDARG00000101479	BX908782.2	1.21478	0.0324843																					ENSDARG00000103286	kcnk4a	0.587659	0.00434422
100	ENSDARG00000090903	creb3l3b	0.742599	0.000529469																					ENSDARG00000101507	ATG2A	0.573882	0.0359534
101	ENSDARG00000033587	CABZ01088134.1	2.64952	3.95638e-06																					ENSDARG00000104037	si:dkey-74k8.4	0.914134	0.000127306
102	ENSDARG00000099351	igfbp1a	0.849189	1.38005e-11																					ENSDARG00000037738	fbxl3l	1.25898	1.19384e-05
103	ENSDARG00000023002	dtl	-0.584437	0.00905009																					ENSDARG00000071585	stard15	0.542384	0.0371511
104	ENSDARG00000031136	moxd1	0.604598	0.000611965																					ENSDARG00000061585	cyp4v7	0.943858	0.000933157
105	ENSDARG00000009123	sele	0.709818	0.0231775																					ENSDARG00000055792	foxo4	0.505859	0.00346162
106	ENSDARG00000007823	atf3	0.816355	4.2729e-09																					ENSDARG00000036329	ndufa1	-0.867687	0.0226914
107	ENSDARG00000041433	si:dkey-7c18.24	0.811756	0.0479636																					ENSDARG00000075727	map1lc3cl	1.16427	0.00128953
108	ENSDARG00000086337	si:dkey-102g19.3	1.7882	5.68521e-05																					ENSDARG00000105412	si:ch211-276i12.11	-0.578257	0.0200171
109	ENSDARG00000086746	prodha	0.50934	3.79094e-05																					ENSDARG00000105351	si:ch211-113d11.6	1.8959	2.2544e-05
110	ENSDARG00000038728	ch25hl2	-1.12855	0.0357877																					ENSDARG00000043342	gpx3	0.836698	0.00114564
111	ENSDARG00000029832	slc26a1	0.5045	9.71353e-06																					ENSDARG00000068586	CU302253.1	1.41864	7.29136e-18
112	ENSDARG00000057121	c7b	1.54981	2.90414e-07																					ENSDARG00000070019	taf15	-0.681235	0.00590972
113	ENSDARG00000039863	lifrb	0.65967	0.00291251																					ENSDARG00000019442	CABZ01086041.1	0.826538	0.0473345
114	ENSDARG00000090730	cfbl	0.704994	0.0115877																					ENSDARG00000063475	abcg1	0.672809	0.00283195
115	ENSDARG00000060200	CU019662.1	1.81533	0.0161941																					ENSDARG00000110729	PCP4	-1.35993	9.39516e-05
116	ENSDARG00000043249	irf1b	1.29996	4.52684e-06																					ENSDARG00000062562	egln2	0.665244	0.0194633
117	ENSDARG00000075027	fgfr1bl	1.2828	0.00984897																					ENSDARG00000042293	ca4b	0.510258	0.0133085
118	ENSDARG00000040640	si:ch73-44m9.3	0.738469	0.0372169																					ENSDARG00000062319	si:dkey-103g5.3	0.50399	0.0483711
119	ENSDARG00000000212	krt97	-0.657851	2.35211e-41																					ENSDARG00000056921	ankk1	-0.832677	0.0054565
120	ENSDARG00000016188	SBNO2	0.668392	9.54395e-12																					ENSDARG00000015065	c4	1.11882	0.0247997
121	ENSDARG00000016364	gna15.1	0.505659	0.000558844																					ENSDARG00000091650	igflr1	1.04783	0.00126746
122	ENSDARG00000076614	ssuh2.3	2.89355	0.032488																					ENSDARG00000068680	ctrl	1.23581	2.12795e-10
123	ENSDARG00000002002	lmcd1	-0.69016	0.0231775																					ENSDARG00000110439	ap1s3a	0.877869	0.00562108
124	ENSDARG00000017799	tgm1	0.590808	0.00233878																					ENSDARG00000039077	tyr	0.786821	0.0242204
125	ENSDARG00000071235	si:ch211-117c9.5	0.718867	4.69787e-28																					ENSDARG00000099744	gap43	-0.540079	0.0310392
126	ENSDARG00000091906	rbp7a	-1.06421	1.24658e-07																					ENSDARG00000051912	hpxb	0.956992	0.0219715
127	ENSDARG00000036865	slc2a12	0.810396	9.66902e-09																					ENSDARG00000087759	cnih4	1.03568	0.0161519
128	ENSDARG00000070353	hoxc13a	-1.21423	5.86605e-08																					ENSDARG00000091817	CR391998.1	0.943241	0.041946
129	ENSDARG00000103456	cyp2aa11	-1.93622	0.0238709																					ENSDARG00000010130	smpdl3b	0.533989	0.000436761
130	ENSDARG00000062837	spata13	0.547802	7.5161e-07																					ENSDARG00000041400	ndufa3	-0.898119	0.000231774
131	ENSDARG00000077372	tfr1b	-0.642489	0.00267934																					ENSDARG00000035308	grb10b	0.858706	0.0406437
132	ENSDARG00000088514	and1	-0.998684	5.28481e-120																					ENSDARG00000002758	dedd1	-0.954774	4.71194e-05
133	ENSDARG00000103466	ccl35.1	1.6195	0.00905009																					ENSDARG00000070669	cxcr3.3	0.505766	0.0473345
134	ENSDARG00000109648	si:ch211-147m6.1	1.96805	3.93059e-48																					ENSDARG00000062374	leng9	0.801609	0.00258025
135	ENSDARG00000111882	si:ch211-194m7.4	2.17612	0.000313671																					ENSDARG00000070604	zgc:162509	0.571987	0.0181308
136	ENSDARG00000009941	erc1a	0.776346	0.014677																					ENSDARG00000095688	zgc:162509	0.86731	0.00129703
137	ENSDARG00000045638	slc13a1	2.70172	2.97527e-05																					ENSDARG00000056719	slc6a19b	0.764989	0.0194633
138	ENSDARG00000097208	C25H11orf96	0.622687	1.30221e-06																					ENSDARG00000055613	C16H1orf43	0.97913	0.0201634
139	ENSDARG00000116445	CABZ01046954.1	-0.854418	0.010767																					ENSDARG00000101181	s100w	-0.709588	0.0349382
140	ENSDARG00000091728	zgc:114046	0.683588	0.0455146																					ENSDARG00000030602	rps19	-0.561283	0.0126133
141	ENSDARG00000067797	spi1a	0.776669	0.00166191																					ENSDARG00000042993	prss1	0.791917	0.0272351
142	ENSDARG00000039752	si:dkey-167k11.5	-0.641084	0.0347228																					ENSDARG00000079274	prss59.1	1.16475	0.0012437
143	ENSDARG00000087016	micall1b.2	1.14637	0.013796																					ENSDARG00000076568	sec61b	-0.505322	6.18791e-08
144	ENSDARG00000101190	cyp2k8	0.601612	0.00639989																					ENSDARG00000010420	ndrg1b	0.649367	7.73088e-06
145	ENSDARG00000021242	mvp	0.534205	3.38521e-20																					ENSDARG00000020084	tg	0.575656	0.0074747
146	ENSDARG00000022712	stat3	0.67275	1.17436e-15																					ENSDARG00000011405	rps9	-0.538527	0.0123463
147	ENSDARG00000007344	tcap	1.56226	1.65456e-48																					ENSDARG00000040118	zgc:113232	-0.542822	4.20809e-05
148	ENSDARG00000056015	hoxb13a	-1.15046	3.09511e-05																					ENSDARG00000060256	alkbh8	-0.706597	0.0204983
149	ENSDARG00000076586	csf2rb	2.19636	7.4368e-06																					ENSDARG00000075622	zgc:174938	-0.530356	5.86898e-05
150	ENSDARG00000038025	cbx7a	2.2827	1.25288e-61																					ENSDARG00000089399	tmem176l.2	0.857213	0.00364003
151	ENSDARG00000055160	chadla	-0.782665	0.000627489																					ENSDARG00000109561	CABZ01027551.1	0.523147	0.0204983
152	ENSDARG00000027529	hmox1a	1.15405	7.37682e-19																					ENSDARG00000103034	CABZ01068499.1	1.20273	0.0148265
153	ENSDARG00000055731	si:dkeyp-69e1.8	0.509774	0.0226334																					ENSDARG00000096888	serpinb1l4	0.975539	0.0333687
154	ENSDARG00000092362	hsp70.2	0.929785	2.50956e-16																					ENSDARG00000069583	zgc:114181	-0.561619	0.0105573
155	ENSDARG00000006031	abat	0.521106	7.55172e-16																					ENSDARG00000062248	ptpn21	0.879976	0.0379552
156	ENSDARG00000037946	prl	0.676436	0.0481902																					ENSDARG00000018773	hivep2b	0.949728	0.00919188
157	ENSDARG00000078674	hspb9	0.950794	1.34722e-12																					ENSDARG00000011466	afg1la	-0.506842	0.0147958
158	ENSDARG00000004748	zgc:100868	0.998176	1.70929e-51																					ENSDARG00000030537	psmc1a	-0.645116	0.00597162
159	ENSDARG00000116052	il4r.2	0.864521	0.000171308																					ENSDARG00000057903	si:ch211-266g18.10	0.626605	0.024108
160	ENSDARG00000101264	trim35-12	-0.79413	0.0393977																					ENSDARG00000043406	slc8a1b	0.578393	0.0194974
161	ENSDARG00000076144	icam3	0.693477	1.98631e-05																					ENSDARG00000059226	zbtb8a	-0.612698	0.0491582
162	ENSDARG00000075261	timp2b	1.43094	1.04634e-61																					ENSDARG00000054220	ap4s1	-0.898523	0.0208048
163	ENSDARG00000041294	noxo1a	0.731544	0.0214756																					ENSDARG00000031845	mboat2a	0.516433	0.0314306
164	ENSDARG00000039843	znf800b	0.902423	0.000118878																					ENSDARG00000020600	rnf144aa	0.624271	0.024108
165	ENSDARG00000090401	CABZ01020840.1	1.10108	0.000285702																					ENSDARG00000009443	zgc:92137	1.23034	0.000326056
166	ENSDARG00000102020	pnpla3	0.677526	8.70293e-07																					ENSDARG00000052917	si:ch211-202f3.3	-0.519885	0.00412536
167	ENSDARG00000053131	irak3	1.81555	3.68595e-06																					ENSDARG00000060126	acyp1	-0.868344	0.0470778
168	ENSDARG00000056938	kera	-0.555582	1.93251e-17																					ENSDARG00000104569	CABZ01088484.1	1.26832	0.0039019
169	ENSDARG00000045561	dram1	1.58667	0.000726304																					ENSDARG00000101629	CABZ01079192.1	1.12663	4.59598e-08
170	ENSDARG00000045548	lepb	4.96727	0.000465084																					ENSDARG00000110240	kctd14	0.605527	0.00645609
171	ENSDARG00000019861	fgl2a	0.964319	7.97496e-06																					ENSDARG00000024771	slc24a5	1.00514	0.0447772
172	ENSDARG00000102673	si:dkey-26i24.1	-0.87108	0.0496164																					ENSDARG00000059398	myef2	-0.58407	0.00718822
173	ENSDARG00000115416	BX649556.2	1.1455	0.0418227																					ENSDARG00000059075	nip7	-0.64031	0.0044278
174	ENSDARG00000092204	ms4a17a.5	0.798399	0.0121425																					ENSDARG00000069654	ppp6r2b	0.555534	0.0470024
175	ENSDARG00000105674	ms4a17a.2	1.11516	0.0331291																					ENSDARG00000063019	panx2	0.736665	0.0277973
176	ENSDARG00000043798	ms4a17a.1	1.12757	0.0013678																					ENSDARG00000057698	ctsd	0.524886	0.0140447
177	ENSDARG00000014024	ms4a17a.4	1.18137	0.00160162																					ENSDARG00000062821	slc6a15	0.968115	0.00391687
178	ENSDARG00000095908	sat1a.2	0.560531	2.37296e-22																					ENSDARG00000041791	mgat4c	1.28745	0.0326005
179	ENSDARG00000005943	htra4	-0.832127	1.62551e-05																					ENSDARG00000041560	PHAF1	0.609549	0.0100232
180	ENSDARG00000007709	adamts8a	0.584853	0.00417216																					ENSDARG00000062350	synm	0.789493	0.0176317
181	ENSDARG00000060683	lrsam1	0.826991	0.00727489																					ENSDARG00000041083	anpepa	1.25703	0.00108357
182	ENSDARG00000060012	f2r	0.77071	0.00588491																					ENSDARG00000061439	ugt5c3	0.537495	0.034226
183	ENSDARG00000067672	card9	1.18807	4.93445e-05																					ENSDARG00000014673	fzd9b	-0.611528	0.0193503
184	ENSDARG00000101036	traf2b	0.575121	0.00305721																					ENSDARG00000055524	rnf7	-0.533971	0.0455359
185	ENSDARG00000033735	ncf1	1.63479	8.67017e-18																					ENSDARG00000068199	pld3	0.619863	0.00637578
186	ENSDARG00000017739	ak5l	-0.580721	0.0484714																					ENSDARG00000059373	dnajc8	-0.592868	0.0491872
187	ENSDARG00000035120	gldc	0.690477	1.34255e-18																					ENSDARG00000091560	slc6a19a.2	0.686333	0.0198146
188	ENSDARG00000016750	abcc6a	0.624565	0.00906669																					ENSDARG00000067717	tomm7	-0.600136	0.0026346
189	ENSDARG00000010255	bin2b	0.785632	8.08193e-06																					ENSDARG00000062995	si:dkey-14o18.2	1.33821	0.0222466
190	ENSDARG00000100280	znfx1	1.47773	0.000632292																					ENSDARG00000101160	apoa4a	-0.708695	0.00605837
191	ENSDARG00000013522	pck1	0.601162	4.43913e-20																					ENSDARG00000071116	eepd1	-0.59277	0.0161519
192	ENSDARG00000032631	ltb4r	0.864668	0.00229022																					ENSDARG00000062634	kat2b	0.615717	0.0202498
193	ENSDARG00000105418	CU457819.4	2.10372	0.0280683																					ENSDARG00000076008	umad1	0.837222	0.0129204
194	ENSDARG00000058257	slc39a1	-1.15485	0.00589028																					ENSDARG00000061728	acot13	-0.696424	0.0117304
195	ENSDARG00000080020	il13ra1	0.53733	0.00266382																					ENSDARG00000061718	znf704	1.26377	0.00404403
196	ENSDARG00000105562	si:dkey-23i12.7	2.06041	2.10147e-05																					ENSDARG00000006290	ndufs5	-0.634083	0.0439498
197	ENSDARG00000056795	serpine1	1.33765	1.3512e-17																					ENSDARG00000001559	csmd2	0.532081	0.0219715
198	ENSDARG00000036086	itga11a	-0.524996	0.00230987																					ENSDARG00000054848	pdk4	0.530638	0.0036764
199	ENSDARG00000030463	tppp3	-0.585291	0.000517847																					ENSDARG00000027899	sem1	-0.552898	0.033546
200	ENSDARG00000105584	slc8b1	0.502939	0.0207465																					ENSDARG00000043137	cdca8	-0.566094	0.0219806
201	ENSDARG00000068562	rbm33a	0.561027	1.02622e-06																					ENSDARG00000007480	rpe65a	1.2978	1.16958e-09
202	ENSDARG00000026599	en2a	0.782799	0.00360566																					ENSDARG00000104726	si:ch211-162e15.3	-0.543456	0.00853518
203	ENSDARG00000005821	ncf2	1.22533	0.000227346																					ENSDARG00000075181	crfb16	0.845217	0.0483711
204	ENSDARG00000059815	oaz2b	0.653978	0.000454635																					ENSDARG00000039272	pls1	0.518311	0.00676468
205	ENSDARG00000074782	adgrg3	1.64084	0.00377946																					ENSDARG00000069295	bcl6ab	0.844055	0.000354846
206	ENSDARG00000075833	lyve1a	0.804023	0.000824687																					ENSDARG00000115547	CABZ01026681.1	0.537998	0.0220297
207	ENSDARG00000055723	hsp70l	0.63818	0.0176887																					ENSDARG00000013856	amy2a	1.11713	0.00342902
208	ENSDARG00000093019	si:dkey-83k24.5	1.3418	2.65888e-09																					ENSDARG00000069018	cyp7a1	1.04699	8.44667e-07
209	ENSDARG00000058731	slc2a6	1.87008	1.00165e-21																					ENSDARG00000077201	myo7bb	0.78712	0.000187812
210	ENSDARG00000028507	itgb4	0.59567	7.89558e-33																					ENSDARG00000055595	clul1	0.677675	0.0466099
211	ENSDARG00000042816	mmp9	2.49072	4.78396e-114																					ENSDARG00000038694	zgc:101744	1.1128	9.37544e-09
212	ENSDARG00000042725	cebpb	0.55264	4.89055e-13																					ENSDARG00000095191	si:dkey-57k2.7	0.559548	0.0322387
213	ENSDARG00000020114	slc20a1a	0.739664	1.08542e-09																					ENSDARG00000054290	acin1a	-1.22183	1.17173e-05
214	ENSDARG00000102758	FO704661.1	1.50965	5.49605e-08																					ENSDARG00000075445	psmb5	-1.08513	0.00722434
215	ENSDARG00000100461	CABZ01078737.1	1.02098	0.00150376																					ENSDARG00000068431	si:ch211-195h23.3	0.514406	0.0308632
216	ENSDARG00000099148	bzw1b	0.830441	1.21305e-51																					ENSDARG00000038585	eif4e2	-0.508752	0.00295096
217	ENSDARG00000059294	marco	0.718582	0.00726948																					ENSDARG00000017780	rorcb	0.63642	5.54166e-06
218	ENSDARG00000070272	casp10	1.29465	0.000387559																					ENSDARG00000110341	hsd11b1lb	0.756675	0.021797
219	ENSDARG00000019185	slain1a	0.833695	0.0114759																					ENSDARG00000078442	AL954696.1	-0.61274	0.00274014
220	ENSDARG00000076914	lacc1	0.747391	0.00446828																					ENSDARG00000111587	CABZ01103860.1	1.00634	0.00221544
221	ENSDARG00000069844	acod1	3.61784	9.30747e-13																					ENSDARG00000043514	si:dkey-239i20.4	1.24162	0.0454979
222	ENSDARG00000103775	thbs1a	0.635159	1.95781e-16																					ENSDARG00000042953	cyp2n13	0.80224	0.0140416
223	ENSDARG00000105274	CABZ01074130.1	-1.09114	1.57599e-29																					ENSDARG00000018485	cyp2v1	1.02377	0.0433757
224																									ENSDARG00000042978	cyp2p6	0.512719	0.024742
225																									ENSDARG00000042982	cyp2p8	0.71709	0.0020399
226																									ENSDARG00000056099	gtf2h5	-0.897625	0.00117614
227																									ENSDARG00000069808	ostm1	0.61663	0.00966829
228																									ENSDARG00000028163	prg4b	0.688134	0.0180892
229																									ENSDARG00000091757	adgrf6	0.51977	0.0001508
230																									ENSDARG00000042829	si:dkey-30j22.1	0.778146	0.0193722
231																									ENSDARG00000079045	opn8b	0.692828	0.0447654
232																									ENSDARG00000087456	NDUFB1	-1.31167	0.000206322
233																									ENSDARG00000092470	thbd	0.767791	0.0370853
234																									ENSDARG00000044415	tlr5a	0.701329	0.0232765
235																									ENSDARG00000110608	CABZ01115113.1	-0.662227	0.0211889
236																									ENSDARG00000099865	hnrnpabb	-0.519909	0.0192208
237																									ENSDARG00000087100	ntng2b	0.511487	0.0328228
238																									ENSDARG00000034291	rpl37	-0.634158	0.000920367
239																									ENSDARG00000104775	ly6m2	0.627528	0.0367526
240																									ENSDARG00000018334	rpl35	-0.514314	0.0388186
241																									ENSDARG00000063706	pde8b	1.15219	0.0296317
242																									ENSDARG00000016570	prlra	0.511977	0.0107157
243																									ENSDARG00000069988	arid6	0.517826	0.00439348
244																									ENSDARG00000029822	cel.2	1.77992	1.70693e-07
245																									ENSDARG00000017490	cel.1	1.53895	9.64723e-05
246																									ENSDARG00000016396	fam219aa	0.639352	0.0240978
247																									ENSDARG00000017388	gstt1b	2.46351	0.00409947
248																									ENSDARG00000001769	ptpra	0.590339	0.021797
249																									ENSDARG00000005098	zgc:86764	-0.582975	0.0204983
250																									ENSDARG00000078113	atp5mea	-0.696561	1.91363e-06
251																									ENSDARG00000062307	ccdc61	-0.766467	0.00271385
252																									ENSDARG00000069441	lpar6b	0.555331	0.0465047
253																									ENSDARG00000069501	abhd11	0.993123	0.00213574
254																									ENSDARG00000054911	tmsb	-0.605926	0.00583024
255																									ENSDARG00000005551	hnrnph1l	-0.644921	0.00317809
256																									ENSDARG00000089078	si:ch211-160j14.3	-0.624122	0.0119215
257																									ENSDARG00000076448	serpinf2a	0.567287	0.00131533
258																									ENSDARG00000105114	crebrf	1.04072	0.0204912
259																									ENSDARG00000010085	p4ha2	-0.845101	0.000421212
260																									ENSDARG00000095217	zgc:66156	1.20796	0.00809513
261																									ENSDARG00000112287	zgc:66156	1.78148	6.88223e-10
262																									ENSDARG00000102414	myhz1.1	0.800357	9.70106e-07
263																									ENSDARG00000110596	CABZ01079179.1	0.63244	0.0380388
264																									ENSDARG00000042147	rbbp5	-0.566613	0.00218534
265																									ENSDARG00000071555	zgc:153675	-0.685306	0.00651167
266																									ENSDARG00000044524	def6b	0.881793	0.0343126
267																									ENSDARG00000071670	tma7	-0.658596	0.0142812
268																									ENSDARG00000043171	cela1.4	0.954367	2.42771e-07
269																									ENSDARG00000092890	si:ch73-44m9.5	1.246	0.00106537
270																									ENSDARG00000008306	rdh5	1.20178	1.64716e-07
271																									ENSDARG00000020467	safb	-0.803084	4.00961e-05
272																									ENSDARG00000071468	mrpl54	-0.575139	0.0358819
273																									ENSDARG00000071462	lama3	0.874638	0.0148265
274																									ENSDARG00000061735	hnrnpm	-0.616676	0.00417402
275																									ENSDARG00000029057	tm6sf2	1.40512	2.42749e-14
276																									ENSDARG00000041600	wdr83	-0.754274	0.00916324
277																									ENSDARG00000078388	glis2a	0.539037	0.015895
278																									ENSDARG00000061256	si:dkey-44g23.5	-0.648925	0.023016
279																									ENSDARG00000099867	si:ch73-103b2.1	-1.03196	0.0133085
280																									ENSDARG00000070913	sox2	-0.521346	0.00657947
281																									ENSDARG00000053774	alpi.2	1.44619	0.0220471
282																									ENSDARG00000036864	slc34a2b	0.791884	5.09189e-07
283																									ENSDARG00000009886	rnf114	0.584224	0.0153524
284																									ENSDARG00000017986	vps13d	0.765936	0.0273893
285																									ENSDARG00000074245	spen	0.634983	0.00852197
286																									ENSDARG00000092807	si:dkey-151g10.6	-2.06194	0.000136324
287																									ENSDARG00000055899	lzic	-0.637662	0.0277973
288																									ENSDARG00000033760	pmelb	0.665617	5.59342e-05
289																									ENSDARG00000036675	hnrnpa1b	-0.569059	0.0291864
290																									ENSDARG00000059700	agmat	0.55091	0.0315842
291																									ENSDARG00000005913	tgm1l3	1.80301	2.75411e-05
292																									ENSDARG00000070227	nhsa	0.876839	0.015388
293																									ENSDARG00000103766	cyp2aa7	0.594577	0.00853629
294																									ENSDARG00000002240	psmb6	-0.585274	0.014596
295																									ENSDARG00000021909	VSTM2A	1.37027	0.0154756
296																									ENSDARG00000045442	cpb1	0.964556	2.55754e-18
297																									ENSDARG00000011404	fen1	-0.551019	0.0127527
298																									ENSDARG00000019332	ndufb4	-0.697122	0.00846164
299																									ENSDARG00000090346	zmp:0000000991	0.846242	0.000356353
300																									ENSDARG00000008275	klhl24b	0.8839	1.3791e-10
301																									ENSDARG00000055653	nubp2	-0.636807	0.00853518
302																									ENSDARG00000061355	aoc1	1.65394	1.89822e-08
303																									ENSDARG00000106473	KCNH2	0.825519	0.0353094
304																									ENSDARG00000059308	golt1bb	-0.536954	0.0143818
305																									ENSDARG00000102145	ccdc77	-0.747402	0.040955
306																									ENSDARG00000069673	chid1	-0.526533	0.0150872
307																									ENSDARG00000089390	pnpla2	0.555029	0.00229068
308																									ENSDARG00000098791	cdhr5b	0.683652	0.0267593
309																									ENSDARG00000101164	nansb	-0.975452	0.0136807
310																									ENSDARG00000100918	prc1a	-0.644475	0.00493556
311																									ENSDARG00000017444	hal	0.574578	0.000141154
312																									ENSDARG00000070331	muc5.1	0.667944	0.00936212
313																									ENSDARG00000103878	anpepb	1.04962	1.98625e-05
314																									ENSDARG00000097285	ANPEP	0.6655	0.0153944
315																									ENSDARG00000102403	cry2	-0.569615	0.000330861
316																									ENSDARG00000043722	cpa4	1.01241	3.28179e-06
317																									ENSDARG00000070914	dusp6	0.963779	8.86121e-06
318																									ENSDARG00000030915	cpa1	0.941654	0.00128953
319																									ENSDARG00000021339	cpa5	0.944477	1.26619e-06
320																									ENSDARG00000045808	rlbp1b	1.04754	2.67809e-06
321																									ENSDARG00000022045	map1ab	1.99723	0.00171351
322																									ENSDARG00000019686	fgl2b	0.811892	0.040326
323																									ENSDARG00000077569	lrrn3a	0.899031	0.00501213
324																									ENSDARG00000088813	ppp1r3ab	1.26614	0.000628407
325																									ENSDARG00000044034	tmem86a	0.958847	0.00996536
326																									ENSDARG00000093640	ugt5a2	1.05961	0.0116659
327																									ENSDARG00000101726	ces2b	0.734724	0.000608354
328																									ENSDARG00000017562	banp	-0.539044	0.00430075
329																									ENSDARG00000100731	zgc:101540	0.673174	0.000117913
330																									ENSDARG00000086569	zgc:172051	1.01439	0.000136324
331																									ENSDARG00000079544	si:ch1073-464p5.5	0.570052	0.00950589
332																									ENSDARG00000093476	si:dkey-175d9.2	1.19675	0.0106812
333																									ENSDARG00000104593	cyp2k18	1.20758	7.45918e-06
334																									ENSDARG00000105151	cyp2k21	1.00732	0.0481356
335																									ENSDARG00000028485	cabp5b	-8.43347	0.0291864
336																									ENSDARG00000011360	nfatc2ip	-0.727823	0.0109576
337																									ENSDARG00000038296	tmem86b	0.906964	2.81474e-06
338																									ENSDARG00000089749	aqp8b	-0.754544	0.013397
339																									ENSDARG00000029476	ldlra	0.529209	0.00657947
340																									ENSDARG00000061858	zgc:153968	0.855331	0.00520728
341																									ENSDARG00000033160	nr1d1	-0.692833	7.29365e-05
342																									ENSDARG00000016483	baiap2l2a	0.714147	0.0470556
343																									ENSDARG00000038066	kpna2	-0.510285	0.038991
344																									ENSDARG00000101707	si:ch211-156b7.4	-0.637962	0.000342692
345																									ENSDARG00000088711	lgals1l1	-0.663619	0.00291881
346																									ENSDARG00000030157	mybpc2a	0.644347	0.0033807
347																									ENSDARG00000103743	si:dkeyp-72e1.9	0.621399	0.00353472
348																									ENSDARG00000090340	si:dkey-27o4.1	1.02913	0.00852602
349																									ENSDARG00000037867	atp5mf	-0.674945	0.02112
350																									ENSDARG00000037873	cyp3c3	0.948739	0.0164842
351																									ENSDARG00000095312	sc:d0202	0.653333	0.040955
352																									ENSDARG00000087390	hbbe1.3	-0.530466	3.99082e-05
353																									ENSDARG00000079305	hbae3	-0.503864	0.0054565
354																									ENSDARG00000089291	cenpx	-0.664934	0.0474672
355																									ENSDARG00000077732	alyref	-0.663367	0.00175419
356																									ENSDARG00000096118	ost4	-0.878827	0.00180333
357																									ENSDARG00000045858	tigarb	-0.766699	0.0498042
358																									ENSDARG00000039185	nfyba	-0.552758	0.0426435
359																									ENSDARG00000045706	tspan9b	-1.413	3.67783e-05
360																									ENSDARG00000045768	cry1a	-0.983103	2.98422e-20
361																									ENSDARG00000003615	slc26a3.2	0.69175	0.0484344
362																									ENSDARG00000001953	pfkfb3	0.663899	0.000374862
363																									ENSDARG00000042469	ndufa12	-0.583066	0.020556
364																									ENSDARG00000029071	creld2	-0.575534	0.0195466
365																									ENSDARG00000098406	si:dkey-22a18.2	0.713031	0.0168121
366																									ENSDARG00000105306	si:dkeyp-44b5.5	0.875152	0.0423425
367																									ENSDARG00000102215	si:ch211-227e10.6	0.75217	0.00936212
368																									ENSDARG00000101388	si:ch211-171l17.14	0.780282	0.0174257
369																									ENSDARG00000115029	si:dkeyp-123a12.2	0.834965	0.021797
370																									ENSDARG00000025046	AL935186.1	1.27149	0.0450023
371																									ENSDARG00000103846	hspa5	-0.938397	6.36884e-23
372																									ENSDARG00000023759	zgc:73226	0.867047	0.019412
373																									ENSDARG00000093043	ugt2a7	0.565039	0.000415543
374																									ENSDARG00000110614	ugt2a7	1.03766	0.0344534
375																									ENSDARG00000035630	ypel1	0.733549	0.0448235
376																									ENSDARG00000020482	nono	-0.553389	0.000667255
377																									ENSDARG00000035610	zgc:113208	-0.643406	0.00698559
378																									ENSDARG00000002264	mrpl41	-0.92991	0.0265659
379																									ENSDARG00000061468	ncaph	-1.32922	0.0221697
380																									ENSDARG00000061110	zbtb44	0.607596	0.0352847
381																									ENSDARG00000068088	tcnba	0.580521	0.0106812
382																									ENSDARG00000095930	myha	0.870372	0.00367811
383																									ENSDARG00000035324	hnrnpl	-0.836877	3.27993e-06
384																									ENSDARG00000007720	sub1b	-1.21723	0.0417317
385																									ENSDARG00000076830	si:dkey-65b12.6	0.817192	0.0326005
386																									ENSDARG00000051923	ccnb1	-0.578601	0.00996172
387																									ENSDARG00000007034	hnrpkl	-0.532958	9.74381e-05
388																									ENSDARG00000098511	ntrk2b	1.12322	0.0241786
389																									ENSDARG00000098481	anxa1d	-0.57082	0.0310392
390																									ENSDARG00000100559	tor2a	-1.06124	0.0382069
391																									ENSDARG00000097803	MTRFR	-0.942617	0.0140447
392																									ENSDARG00000044600	plppr2b	0.685515	0.0328228
393																									ENSDARG00000073764	si:ch211-113j14.1	0.569345	0.00996806
394																									ENSDARG00000044528	slc15a1b	1.19357	4.01423e-08
395																									ENSDARG00000005221	desmb	0.663533	0.00605837
396																									ENSDARG00000101393	si:dkey-31g6.6	-1.00204	3.52798e-06
397																									ENSDARG00000102802	brdt	-0.587422	0.000414927
398																									ENSDARG00000102025	znf644b	0.554898	0.027574
399																									ENSDARG00000070864	bcl6aa	1.33495	0.000349402
400																									ENSDARG00000010958	glmnb	-0.628508	0.00555277
401																									ENSDARG00000070828	actl6a	-0.931999	0.00166352
402																									ENSDARG00000074892	pde6d	0.91203	0.00939823
403																									ENSDARG00000075159	meltf	0.599249	2.87502e-05
404																									ENSDARG00000052170	uap1	-0.507949	0.00582405
405																									ENSDARG00000031647	stat2	0.603652	0.00434818
406																									ENSDARG00000001993	myhb	0.934375	1.26619e-06
407																									ENSDARG00000053934	hdhd3	-0.671907	0.0126214
408																									ENSDARG00000097008	opn1mw1	0.524844	0.000415543
409																									ENSDARG00000087873	eevs	-0.578451	0.00153243
410																									ENSDARG00000070471	tarbp2	-0.52446	0.0361957
411																									ENSDARG00000095897	atp5f1e	-1.04317	7.29846e-05
412																									ENSDARG00000091061	slc38a3b	0.772099	0.00291002
413																									ENSDARG00000075815	slc12a5a	1.47766	0.0363558
414																									ENSDARG00000012485	aurka	-0.548084	0.0162606
415																									ENSDARG00000055313	slc12a10.1	0.90206	0.0325439
416																									ENSDARG00000039099	aep1	-0.570255	0.00869687
417																									ENSDARG00000078541	cers3a	0.587832	0.00645166
418																									ENSDARG00000058349	polr2l	-0.923813	0.0346797
419																									ENSDARG00000105391	strc	0.945561	0.033546
420																									ENSDARG00000055226	slc7a7	0.600787	0.00283261
421																									ENSDARG00000010940	BX957278.1	0.758963	0.023016
422																									ENSDARG00000055342	slc16a13	0.635622	0.0375605
423																									ENSDARG00000100712	si:dkey-19b23.12	-0.720268	0.00657947
424																									ENSDARG00000088589	ponzr3	-0.855537	0.00101419
425																									ENSDARG00000055080	rbm4.2	-0.601132	0.00559128
426																									ENSDARG00000036386	rbm4.1	-0.85076	6.30542e-05
427																									ENSDARG00000105522	si:ch211-196f2.3	1.24852	0.000389524
428																									ENSDARG00000056781	zanl	0.813336	0.000157855
429																									ENSDARG00000016363	her8a	-0.553693	0.0421002
430																									ENSDARG00000056587	cyp2r1	-1.14322	0.0154194
431																									ENSDARG00000095007	sinhcafl	-0.702143	0.00109999
432																									ENSDARG00000054222	fbxl8	0.601893	0.00619035
433																									ENSDARG00000008491	si:ch211-107o10.3	0.603706	0.00494094
434																									ENSDARG00000053554	wdr76	-0.862668	0.0455625
435																									ENSDARG00000053480	aqp9b	0.535819	2.37427e-07
436																									ENSDARG00000018817	bdnf	-0.81988	9.39516e-05
437																									ENSDARG00000039730	zgc:112160	1.60153	1.26619e-06
438																									ENSDARG00000034420	irx6a	-0.55241	0.0375605
439																									ENSDARG00000074498	chd9	1.18478	0.0384729
440																									ENSDARG00000090618	malrd1	0.960292	0.0148951
441																									ENSDARG00000012499	per1b	-0.841505	2.13235e-10
442																									ENSDARG00000100131	cdh29	0.975174	0.0365796
443																									ENSDARG00000089538	rnf166	1.05085	0.0248929
444																									ENSDARG00000051889	dhodh	-0.537121	0.0231339
445																									ENSDARG00000110709	zdhhc21	0.533365	0.0358755
446																									ENSDARG00000052082	gabarapb	0.52597	3.27884e-05
447																									ENSDARG00000099470	muc5.3	0.922603	0.0282525
448																									ENSDARG00000058454	dynll1	-0.505936	0.0222639
449																									ENSDARG00000001968	dock5	0.866829	0.0498541
450																									ENSDARG00000077112	si:ch211-180f4.1	0.657544	0.023016
451																									ENSDARG00000058944	si:dkey-8e10.3	0.68625	0.00181402
452																									ENSDARG00000043482	b3gnt3.1	-0.836926	0.0428017
453																									ENSDARG00000104329	si:ch73-281k2.5	-0.508678	0.0481356
454																									ENSDARG00000038635	magoh	-0.510793	0.00272555
455																									ENSDARG00000056744	ela2	1.53929	1.35156e-05
456																									ENSDARG00000042899	ELAPOR1	0.614357	0.0301367
457																									ENSDARG00000036811	ifrd2	-0.588231	0.045171
458																									ENSDARG00000090721	prdm2a	1.13679	0.0010186
459																									ENSDARG00000016830	rimkla	0.743268	0.00391687
460																									ENSDARG00000060796	slc20a2	0.76414	0.00936212
461																									ENSDARG00000102612	slc15a4	0.794522	0.0476008
462																									ENSDARG00000010294	fmodb	0.70031	0.0373596
463																									ENSDARG00000013302	gpx8	-0.712537	0.00166653
464																									ENSDARG00000099558	NPC1L1	0.826775	0.000948196
465																									ENSDARG00000062518	ulk1a	0.710705	2.30209e-06
466																									ENSDARG00000041511	pex10	0.635971	0.0492492
467																									ENSDARG00000015293	fam110a	0.906082	0.00686957
468																									ENSDARG00000018914	hnrnpk	-0.561106	0.0194934
469																									ENSDARG00000033594	ido1	1.24796	5.39152e-05
470																									ENSDARG00000059763	gabrd	0.509764	0.0361957
471																									ENSDARG00000006990	creld1b	-0.755199	0.00139461
472																									ENSDARG00000103114	ndufa4l2a	0.711295	0.000952361
473																									ENSDARG00000059305	tmem37	0.581767	0.0272787
474																									ENSDARG00000006220	ugt1a1	0.631685	3.04224e-09
475																									ENSDARG00000019950	carf	-0.563293	0.000398818
476																									ENSDARG00000077002	igsf3	0.757004	0.0126133
477																									ENSDARG00000013025	ints6	-0.512582	0.00342003
478																									ENSDARG00000014916	slc10a2	1.07119	0.0352224
479																									ENSDARG00000062156	abi3bpa	0.776874	0.00801638
480																									ENSDARG00000056167	hspe1	-0.564505	0.034594
481																									ENSDARG00000040946	olig2	-0.606065	0.0199473
482																									ENSDARG00000040898	gpa33b	1.22238	0.0319636
483																									ENSDARG00000040466	vil1	0.530098	0.000567014
484																									ENSDARG00000060671	lct	1.23212	0.000857649
485																									ENSDARG00000068888	klhl41a	0.604064	0.0380388
486																									ENSDARG00000090844	CABZ01054965.1	0.646859	0.0307754
487																									ENSDARG00000006008	dct	0.6628	9.27378e-06
488																									ENSDARG00000038918	drd1b	0.915594	0.0131208
489																									ENSDARG00000113941	CU182823.3	0.9129	0.0110665
490																									ENSDARG00000099279	ift27	-0.722861	0.0195248
491																									ENSDARG00000103285	CCDC134	-0.539264	0.0095421
492																									ENSDARG00000099719	cdkn1d	0.788242	2.07271e-07
493																									ENSDARG00000098538	CABZ01112049.1	2.43747	0.0014462
494																									ENSDARG00000105121	FAM135B	1.19936	0.0183462
495																									ENSDARG00000100185	elovl7b	-1.04562	0.0232809
496																									ENSDARG00000114999	CABZ01070852.2	-0.779829	0.0378332
497																									ENSDARG00000111916	CABZ01050105.2	-1.13152	0.00235247
498																									ENSDARG00000101026	CABZ01038709.1	-0.913489	0.0342574
499																									ENSDARG00000116774	PCNP	-0.763253	0.03294
500																									ENSDARG00000063924	mt-cyb	0.509008	0.0441586

## Sheet: 5. KD_Inflam+5 and 100 TnP-Inf 
	Exclusive DEGs from KD-Inflamed (#8)					Overlapped DEGs from KD_Inflamed vs. 5mM TnP-Inflamed (#8 vs #10)							Exclusive DEGs from KD_5mM TnP-Inflamed (#10)					Overlapped DEGs from KD_5mM TnP-Inflamed vs. 100mM TnP-Inflamed (#10 vs #11)							Exclusive DEGs from KD_100mM TnP-Inflamed (#11)					Overlapped DEGs from KD_100mM TnP-Inflamed vs. Inflamed (#11 vs #8)							Overlapped DEGs from KD_Inflamed vs. 5mM TnP-Inflamed vs. 100mM TnP-Inflamed (#8 vs #10 vs. #11)
	ensemblid	symbol	log2FoldChange_ahCutUncut	padj_ahCutUncut		ensemblid	symbol	log2FoldChange_ahCutUncut	padj_ahCutUncut	log2FoldChange_ahCut50	padj_ahCut50		ensemblid	symbol	log2FoldChange_ahCut50	padj_ahCut50		ensemblid	symbol	log2FoldChange_ahCut50	padj_ahCut50	log2FoldChange_ahCut1000	padj_ahCut1000		ensemblid	symbol	log2FoldChange_ahCut1000	padj_ahCut1000		ensemblid	symbol	log2FoldChange_ahCutUncut	padj_ahCutUncut	log2FoldChange_ahCut1000	padj_ahCut1000		ensemblid	symbol	log2FoldChange_ahCutUncut	padj_ahCutUncut	log2FoldChange_ahCut50	padj_ahCut50	log2FoldChange_ahCut1000	padj_ahCut1000
1	ENSDARG00000015803	smcr8b	0.732626	0.0162394		ENSDARG00000063050	rc3h2	0.698555	0.0158904	0.581346	0.0229061		ENSDARG00000099359	CR855320.1	0.768408	0.0185056		ENSDARG00000113858	AL928650.4	1.7095	0.0120391	1.80872	0.000649255		ENSDARG00000075505	si:ch211-132g1.7	1.01232	0.000351161		ENSDARG00000053222	asb5b	0.508202	0.0133773	-0.545431	0.00270981		ENSDARG00000093584	zgc:193505	0.587331	0.00531069	-0.537653	0.00389126	-0.686289	2.4276e-05
2	ENSDARG00000086957	si:dkeyp-118a3.2	-0.717882	0.000959575		ENSDARG00000057911	ACTC1	23.5953	7.90228e-10	-24.3097	2.19508e-09		ENSDARG00000061936	fbxo10	0.918886	0.00871401		ENSDARG00000019945	ptprdb	0.649218	0.00823372	0.695226	0.00802551		ENSDARG00000013741	lancl1	-0.500881	0.00939246		ENSDARG00000089307	pmaip1	1.27004	3.23794e-05	-0.727382	0.0359281		ENSDARG00000098801	sbno2a	-1.07226	0.0279966	2.20392	4.88987e-10	2.04377	1.06268e-06
3	ENSDARG00000070278	mettl14	-0.545834	0.0287983									ENSDARG00000053463	poglut1	-0.64726	0.0304782		ENSDARG00000094677	si:dkey-92j12.5	0.583517	0.0271594	0.642796	0.00494461		ENSDARG00000070543	grin2ab	0.867485	0.000351161		ENSDARG00000068995	h2ax1	0.70899	6.45854e-07	-0.618424	1.58685e-05		ENSDARG00000042829	si:dkey-30j22.1	-0.800482	0.00484063	0.854178	0.00129365	1.19179	4.51585e-07
4	ENSDARG00000037099	irs2a	0.538679	0.00339952									ENSDARG00000043226	nfixa	1.34837	0.0480501		ENSDARG00000074677	frem3	1.04356	0.00327311	1.2188	0.000256743		ENSDARG00000062122	klhl5	0.783682	0.0448962		ENSDARG00000098867	PRDM15	-0.762485	0.000576655	0.641586	0.00932013		ENSDARG00000098226	smpd3	-0.653033	0.0286106	0.633606	0.0273296	0.64286	0.0160885
5	ENSDARG00000069946	itga6b	0.855592	5.97341e-06									ENSDARG00000111704	CABZ01096573.1	0.84132	0.0451178		ENSDARG00000005479	tenm3	0.529661	0.00442056	0.511396	0.00494461		ENSDARG00000074275	limch1a	0.527789	0.00889593		ENSDARG00000061052	nipblb	-0.527192	0.0135143	0.583555	0.00135265		ENSDARG00000116076	FO704772.3	0.921519	3.91101e-07	-0.55624	0.0161788	-1.06985	2.36687e-07
6	ENSDARG00000094485	si:dkey-27h10.2	2.46476	8.71807e-06									ENSDARG00000075376	sgsm1b	0.61246	0.0390632		ENSDARG00000098805	vwa11	1.19852	0.0265489	1.57733	0.00150841		ENSDARG00000037429	tll1	0.778555	0.00979486		ENSDARG00000091209	ucp3	3.08016	3.73042e-36	-1.04135	0.0293758		ENSDARG00000100518	CR387919.1	-0.969557	9.10684e-05	0.686127	0.0387832	0.733381	0.0121817
7	ENSDARG00000093237	si:ch211-89o9.4	0.699977	0.0351938									ENSDARG00000099005	palm2akap2	1.1015	0.0276648		ENSDARG00000052766	EVI5L	0.895737	0.00246966	0.847477	0.00652039		ENSDARG00000037410	med28	-0.833311	0.00188628		ENSDARG00000036028	arrdc3b	0.891406	7.53773e-10	-0.529666	0.0422919
8	ENSDARG00000036967	smox	0.628417	2.23133e-05									ENSDARG00000089562	BX957322.1	0.521526	0.049279		ENSDARG00000060148	sh3pxd2aa	0.775588	0.000603601	0.784991	0.00289676		ENSDARG00000052764	chrnb3a	-0.569563	0.0497973		ENSDARG00000060871	mctp1b	-1.05992	5.05867e-06	0.593819	0.0432511
9	ENSDARG00000087426	si:ch211-151p13.8	0.633327	0.000418794									ENSDARG00000010096	slc1a6	0.566967	0.00717107		ENSDARG00000069438	neurl1aa	0.562429	0.0318636	0.658216	0.00502231		ENSDARG00000038056	fgfbp2b	-0.614266	0.00410029		ENSDARG00000045003	plvapb	0.572602	0.0118928	-0.683899	6.28599e-05
10	ENSDARG00000089853	si:dkey-22n8.3	1.05962	0.0390579									ENSDARG00000053205	ppfia4	0.554159	0.0375287		ENSDARG00000027497	mast1a	1.23657	1.28726e-06	1.13585	0.000311532		ENSDARG00000036995	lsm6	-0.558918	0.0191126		ENSDARG00000104687	slc16a9b	1.79054	2.82666e-46	-1.07092	2.72448e-07
11	ENSDARG00000075045	cxcl18b	1.87012	0.00318961									ENSDARG00000076966	pagr1	-0.657932	0.00591178		ENSDARG00000076724	pi4kaa	0.769957	0.000395019	0.814039	6.87302e-05		ENSDARG00000078016	dtx4b	0.659024	0.0366782		ENSDARG00000045150	csnk1e	0.514398	2.64217e-05	-0.555787	7.72156e-06
12	ENSDARG00000016818	abcg2d	-1.20702	0.0154559									ENSDARG00000079468	rhobtb1	1.08682	0.0111221		ENSDARG00000069608	palm2akap2	0.919699	0.0130557	0.872558	0.0104505		ENSDARG00000078908	fbxo41	0.768272	0.00956688		ENSDARG00000045141	aqp8a.1	0.629357	0.0228571	-0.69337	0.00980733
13	ENSDARG00000074378	junba	0.841988	0.00112599									ENSDARG00000061311	znf438	0.613657	0.00415598		ENSDARG00000062974	itga2.2	0.900446	0.00125776	0.740043	0.010637		ENSDARG00000079632	si:dkey-28b4.7	-0.610646	0.0156293		ENSDARG00000052779	zgc:153932	-1.55621	0.00621482	2.23587	1.71646e-07
14	ENSDARG00000074635	abca1a	0.584493	0.00016035									ENSDARG00000074041	abca5	0.576189	0.00357431		ENSDARG00000043757	ptbp3	0.745562	0.00747988	0.696992	0.0143214		ENSDARG00000093997	si:dkey-9i23.15	-0.50441	0.0040652		ENSDARG00000078494	adamts14	-0.690318	0.0214232	0.712818	0.00478513
15	ENSDARG00000023151	ucp1	0.626602	2.13752e-07									ENSDARG00000013822	anapc16	-0.621779	0.0479559		ENSDARG00000058284	CT990561.1	0.950591	0.00169446	0.758713	0.0133502		ENSDARG00000030972	dnaja1	0.551221	9.67466e-06		ENSDARG00000102406	si:ch211-165e15.1	-1.27376	0.000523439	1.44245	9.41959e-06
16	ENSDARG00000074771	ifngr1	0.71204	0.0248448									ENSDARG00000115015	PSTK	-0.664221	0.0364835		ENSDARG00000099113	UNC13B	0.516863	0.0116424	0.553859	0.00113889		ENSDARG00000006588	zgc:111983	0.630733	2.78566e-06		ENSDARG00000098631	CABZ01044277.1	-1.51492	2.43673e-08	1.38822	1.39314e-08
17	ENSDARG00000025808	taf5l	-0.510893	0.0360118									ENSDARG00000105265	zgc:171534	0.72755	0.0430978		ENSDARG00000062765	nsd3	0.567457	0.00824092	0.577791	0.00548429		ENSDARG00000008279	map2k7	0.666941	0.0373537		ENSDARG00000115956	CABZ01044281.1	-1.31848	6.98568e-43	0.761868	2.60164e-10
18	ENSDARG00000028276	si:ch211-196h16.12	1.92679	0.0326381									ENSDARG00000002026	qkib	1.0232	0.04186		ENSDARG00000056511	arr3a	-0.511122	0.0376252	-1.01339	0.0355847		ENSDARG00000008131	sox1b	-0.523109	0.0108875		ENSDARG00000040534	epcam	0.805617	7.47305e-06	-0.501235	0.0112112
19	ENSDARG00000031952	mb	-0.776234	3.15505e-05									ENSDARG00000101795	CABZ01033394.1	1.21789	4.35449e-05		ENSDARG00000012699	bbx	1.50246	4.35449e-05	1.08386	0.0134925		ENSDARG00000030703	otx2a	-0.576067	0.0447546		ENSDARG00000079150	si:ch211-276i12.9	0.503906	0.0331099	-0.696427	0.000109082
20	ENSDARG00000102825	olfm2b	-0.757315	0.00942311									ENSDARG00000062745	socs5b	0.523257	0.0274279		ENSDARG00000099323	dlg2	0.503782	0.0402986	0.566349	0.0040652		ENSDARG00000004427	dpy30	-0.552256	0.000917436		ENSDARG00000077497	igsf10	-0.524472	0.0188438	0.568438	0.00488753
21	ENSDARG00000103980	ets2	1.06295	5.82307e-13									ENSDARG00000087190	si:ch73-105b23.6	1.24112	0.0304934		ENSDARG00000068974	lim2.1	-0.581725	0.0226178	-0.870943	0.00117673		ENSDARG00000100225	kif16ba	0.510949	0.0236809		ENSDARG00000026049	mxf	3.72077	4.8522e-10	1.58976	8.29799e-08
22	ENSDARG00000032801	grk5	-1.41967	0.000358538									ENSDARG00000028201	commd8	-0.702738	0.0261416		ENSDARG00000042492	si:dkey-250d21.1	1.40397	5.14254e-06	1.17449	0.000777257		ENSDARG00000098852	smdt1b	-0.533285	0.0077118		ENSDARG00000006598	sgk2b	1.02512	6.45854e-07	-0.581603	0.00865134
23	ENSDARG00000104693	il6st	0.81344	6.70481e-18									ENSDARG00000079056	si:ch211-194c3.5	8.56816	0.041003		ENSDARG00000004184	nf1b	1.00855	1.28726e-06	0.899726	0.000105334		ENSDARG00000059816	zgc:136864	-0.594158	0.0220092		ENSDARG00000097959	si:dkey-248g15.3	-0.776675	0.000241071	-0.586792	0.0411799
24	ENSDARG00000019521	mpx	-0.564062	0.00656979									ENSDARG00000022098	opn4a	1.41012	0.0402986		ENSDARG00000093366	acer3	1.09212	0.0459241	1.13323	0.0149623		ENSDARG00000087359	c3a.2	0.587063	0.00188628		ENSDARG00000013926	slc16a9a	2.48686	6.19883e-46	-1.18579	0.0150001
25	ENSDARG00000044251	rasgef1bb	0.820895	0.000668874									ENSDARG00000007561	cdh23	2.27471	0.000400771		ENSDARG00000077686	aak1b	0.848103	8.98552e-05	0.902188	0.000103125		ENSDARG00000021082	sec31a	0.546596	0.00849792		ENSDARG00000007377	odc1	0.967463	3.34701e-23	-0.557692	0.0357668
26	ENSDARG00000044261	si:ch211-243g18.2	-0.552525	4.31573e-05									ENSDARG00000086691	dnajc12	-0.936639	0.0192496		ENSDARG00000089340	rhobtb2b	0.552544	0.0393005	0.700601	0.00211761		ENSDARG00000093498	MACIR	1.17759	0.0237775		ENSDARG00000100057	ppfibp1b	0.963523	5.22793e-05	-0.609179	0.00534818
27	ENSDARG00000074425	si:busm1-57f23.1	0.615591	0.044008									ENSDARG00000091043	pcdh2ab6	0.965347	0.00824092		ENSDARG00000100089	camk2b2	1.25669	0.0290752	1.26781	0.00831187		ENSDARG00000103052	pcyox1	0.519831	0.0482703		ENSDARG00000041623	mt2	1.16647	0.000675341	-0.736893	0.00412813
28	ENSDARG00000013871	slc5a1	1.35346	5.10175e-07									ENSDARG00000102095	si:ch73-233f7.5	0.817447	0.0311558		ENSDARG00000009733	kif21b	0.99174	0.000395019	0.87141	0.00699049		ENSDARG00000044225		-0.709028	0.0256338		ENSDARG00000010758	capn12	-0.668343	0.00148506	0.703976	0.00924176
29	ENSDARG00000044010	loxl2a	0.578232	2.46276e-05									ENSDARG00000098291	trpc3	1.06378	0.0474464		ENSDARG00000008727	ranbp3a	1.00037	0.00283411	0.773061	0.0278786		ENSDARG00000114063	parm1	0.571784	0.0423293		ENSDARG00000099137	BX663503.3	-0.676753	0.0195909	0.699107	0.00580593
30	ENSDARG00000014047	cldn7b	0.759476	1.21763e-20									ENSDARG00000099304	si:ch211-51f19.1	0.83071	0.0415059		ENSDARG00000063007	apc2	0.682386	0.00591178	0.647411	0.008248		ENSDARG00000076560	apbb1	0.653655	0.0317775		ENSDARG00000030896	foxq1a	-0.6009	0.0215605	-0.650714	0.0340944
31	ENSDARG00000056885	per1a	0.546738	0.0179928									ENSDARG00000076547		1.23816	0.012587		ENSDARG00000079742	mcf2l2	1.13328	0.000581843	0.934192	0.013568		ENSDARG00000069377	si:dkey-242g16.2	-1.26837	0.00116668		ENSDARG00000102887	abhd4	0.747801	0.00030945	-0.54659	0.014423
32	ENSDARG00000056873	and3	-0.814416	6.32982e-09									ENSDARG00000101419	drp2	1.56432	0.0280354		ENSDARG00000077474	pla2r1	0.870417	0.00165089	0.708479	0.0179682		ENSDARG00000056929	kdm6bb	0.587217	0.00771869		ENSDARG00000024746	hsp90aa1.2	-0.528667	8.89421e-05	0.661111	2.72448e-07
33	ENSDARG00000086665	si:dkey-175g6.2	0.519663	0.000963263									ENSDARG00000019963	sfxn1	1.00676	0.00487053		ENSDARG00000006923	cacna1ab	1.06712	1.63522e-05	0.962287	0.000917436		ENSDARG00000025011	synj1	0.50564	0.0215653		ENSDARG00000029841	tmprss9	-0.712935	0.0112353	0.709398	0.00656533
34	ENSDARG00000061120	slc43a2b	0.623818	4.12182e-05									ENSDARG00000114067	tspan17	0.529108	0.0275871		ENSDARG00000102773	cacna1da	0.934195	3.97917e-05	0.828434	0.000558222		ENSDARG00000068996	hist2h2l	-0.520179	0.00542419		ENSDARG00000062812	glsa	-0.527223	0.00491095	0.643986	0.000351161
35	ENSDARG00000076856	frem2a	-0.739515	3.37547e-06									ENSDARG00000068582	rnf44	0.623149	0.0464548		ENSDARG00000105178	erc2	1.35704	0.0021226	1.32109	0.00489788		ENSDARG00000013005	opcml	0.633079	0.0356383		ENSDARG00000058543	lama5	-0.545205	0.0456557	0.753492	0.00104535
36	ENSDARG00000018399	rps6kb1a	1.11135	1.96645e-15									ENSDARG00000098171		0.681787	0.0467774		ENSDARG00000079161	bsnb	0.661576	0.00990895	0.804771	0.000820478		ENSDARG00000018846	dgat2	0.500282	0.0411799		ENSDARG00000031317	ppdpfb	1.00914	4.02765e-08	-0.705516	0.000103125
37	ENSDARG00000043182	hhla2a.1	0.578335	0.0279966									ENSDARG00000062359	scn3b	0.597536	0.00241247		ENSDARG00000030239	dennd6aa	0.684825	0.0193369	0.821794	0.00125989		ENSDARG00000097827	lrp1aa	0.534655	0.000623398		ENSDARG00000039931	slc25a33	0.853289	7.23702e-16	-0.548812	0.000100995
38	ENSDARG00000004763	hhla2a.2	1.76635	0.015824									ENSDARG00000096990	si:ch1073-340i21.2	-0.786761	0.0375287		ENSDARG00000106631	tmem63bb	0.957652	0.00753859	0.929285	0.00748877		ENSDARG00000054003	rargb	1.34456	0.0248163		ENSDARG00000036865	slc2a12	1.28719	5.34704e-11	-0.551322	0.0113517
39	ENSDARG00000043154	ucp2	0.826241	6.5066e-10									ENSDARG00000107053	CR848788.2	2.03574	0.000814118		ENSDARG00000079623	ubtd1b	1.00739	0.00896235	0.917675	0.0150841		ENSDARG00000059357	sarnp	-0.535061	0.0146941		ENSDARG00000002396	cry-dash	0.682471	0.000217691	-0.71892	3.68623e-06
40	ENSDARG00000103981	bhlha9	-1.26805	4.00835e-05									ENSDARG00000089435	macf1b	1.37949	0.024399		ENSDARG00000100620	taok2b	0.6551	0.0295542	0.724736	0.00998764		ENSDARG00000043835	rab3ab	0.580432	0.0451982		ENSDARG00000038559	h1-0	0.767062	3.65561e-07	-0.928803	8.27307e-11
41	ENSDARG00000077284	gdpd5a	0.631564	0.0151006									ENSDARG00000070536	creb5b	0.943523	0.00469061		ENSDARG00000096616	si:ch211-255p10.3	-0.661844	0.0281181	-0.684965	0.00628065		ENSDARG00000076110	nwd1	1.16165	0.0427333		ENSDARG00000051762	CABZ01080568.1	-0.660525	0.00919562	0.804472	0.000227065
42	ENSDARG00000012395	mmp13a	1.44017	5.05403e-08									ENSDARG00000070603	hspa12a	0.631111	0.049279		ENSDARG00000070498	phyhiplb	0.605022	0.0198653	0.574996	0.0122188		ENSDARG00000075629	si:dkey-197i20.6	-0.568461	0.0287834		ENSDARG00000007344	tcap	3.02367	2.77551e-40	-0.798289	0.00323053
43	ENSDARG00000114451	mmp13a	2.10744	3.88061e-17									ENSDARG00000044090	zmpste24	-0.548119	0.00247238		ENSDARG00000077582	ank3b	0.679398	0.00278085	0.759311	0.000405468		ENSDARG00000102310	si:ch211-156l18.8	0.704895	0.0455316		ENSDARG00000060246	slc16a6b	1.40383	6.36556e-25	-0.57683	0.0162984
44	ENSDARG00000045887	mmp30	1.39198	0.0346095									ENSDARG00000079068	adam12	0.922072	0.0262445		ENSDARG00000100623	trrap	0.641483	0.0189985	0.865916	0.00036781		ENSDARG00000104204	slc1a8a	-0.567279	0.0109226		ENSDARG00000070061	gfer	0.730164	0.0168489	-0.866405	0.00481636
45	ENSDARG00000099727	ssbp2	0.561291	6.70033e-05									ENSDARG00000061685	hcn4	1.79598	0.010505		ENSDARG00000089913	cacna1g	0.67097	0.013843	0.719429	0.00343236		ENSDARG00000070677	fezf2	-0.546313	0.010233		ENSDARG00000076144	icam3	0.768328	0.00455249	0.509004	0.0410576
46	ENSDARG00000009401	vcanb	-0.528567	0.000165315									ENSDARG00000031712	grm3	1.1375	0.0375287		ENSDARG00000087657	fasn	0.599668	0.00319047	0.548073	0.00651113		ENSDARG00000100635	chia.1	1.15645	0.0171104		ENSDARG00000006060	crybg1b	-0.50969	0.049483	0.545072	0.0136434
47	ENSDARG00000098700	il1b	1.81514	0.0445673									ENSDARG00000063361	si:ch211-1e14.1	0.836064	0.016017		ENSDARG00000060868	mbtd1	1.09883	0.0431092	1.19254	0.0060634		ENSDARG00000076075	myh7ba	0.567658	0.030079		ENSDARG00000045842	zgc:113263	1.19913	1.02784e-27	-0.603377	9.20627e-05
48	ENSDARG00000113877	hoxc13b	-0.996729	0.0159298									ENSDARG00000062721	dennd4a	0.663743	0.0188863		ENSDARG00000076702	CABZ01068356.1	1.58506	0.000930231	1.1961	0.0200719		ENSDARG00000020191	ppef1	0.683534	0.0313154		ENSDARG00000077488	si:ch73-289h5.4	-1.0095	5.05867e-06	0.624678	0.042283
49	ENSDARG00000078076	nab2	1.42738	1.19979e-05									ENSDARG00000104981	SLC45A4	0.968018	0.0134734		ENSDARG00000098856		0.648915	0.000676322	0.672152	0.00176809		ENSDARG00000075456	pik3ca	0.61114	0.0193336		ENSDARG00000100311	si:dkey-165e24.1	-0.771762	0.027596	0.761026	0.0100895
50	ENSDARG00000038199	cdab	1.03994	0.0202326									ENSDARG00000061268	ago2	0.872989	0.026862		ENSDARG00000077656	arfgef3	1.14569	0.0003971	0.986628	0.00310797		ENSDARG00000090297	ldlrad2	-0.699705	0.0252428		ENSDARG00000100460	si:dkey-217g21.3	-1.43469	0.0280977	1.55176	0.00989827
51	ENSDARG00000001782	prkacba	0.673398	0.00861795									ENSDARG00000054690	si:dkey-166k12.1	0.544918	0.0161788		ENSDARG00000003449	pde10a	1.08419	0.0010225	0.851384	0.0356144		ENSDARG00000077092	elk4	0.719057	0.0195736		ENSDARG00000094300	nupr1a	0.587086	0.0205005	-0.687312	0.00381985
52	ENSDARG00000002750	phf20a	-0.526722	0.000742337									ENSDARG00000113111	DGKD	1.17436	0.0196936		ENSDARG00000101175	mcu	0.669127	0.0458334	0.949985	0.00103489		ENSDARG00000071211	C11H1orf50	-0.621103	0.0231268		ENSDARG00000095908	sat1a.2	1.04304	1.26267e-05	-0.656822	0.00439938
53	ENSDARG00000089724	cyldb	-1.3864	0.00491095									ENSDARG00000077920	csmd3a	1.19981	0.0200663		ENSDARG00000062330	BLTP1	1.03192	3.14615e-07	0.998111	3.85124e-06		ENSDARG00000087247	kcnab2a	0.781305	0.0431358		ENSDARG00000068910	nos1	-0.760583	0.0008912	0.703836	0.00460012
54	ENSDARG00000087186	si:ch211-232b12.5	0.548173	0.0414008									ENSDARG00000103319	si:ch73-359m17.7	1.0997	0.0249225		ENSDARG00000010934	syt14a	1.57133	0.0105273	1.50368	0.0122662		ENSDARG00000103608	zgc:153431	1.3712	0.0492464		ENSDARG00000035519	histh1l	1.46417	2.61887e-46	-1.02597	1.39314e-08
55	ENSDARG00000056638	pir	0.818232	4.50369e-09									ENSDARG00000018534	slc6a9	0.759532	0.0367121		ENSDARG00000054253	sobpa	1.21629	5.1561e-05	1.16826	0.000324651		ENSDARG00000059163	rbp3	0.585708	0.00379761		ENSDARG00000052413	crfb12	-0.69768	0.0054721	0.501979	0.0440444
56	ENSDARG00000089383	il1fma	2.91683	0.00194561									ENSDARG00000014624	si:dkeyp-94g1.1	-0.584726	0.0399933		ENSDARG00000014246	jag2a	0.737856	0.0472656	0.806465	0.0205359		ENSDARG00000099525	si:ch1073-13h15.3	0.54848	0.0300968		ENSDARG00000029075	pfkfb4b	0.920752	3.00923e-12	-0.510479	0.000536962
57	ENSDARG00000043442	zgc:153665	0.516204	0.0174742									ENSDARG00000067950	zcchc2	1.26576	0.0481067		ENSDARG00000004931	slc8a3	0.845912	0.00968566	0.76606	0.0166734		ENSDARG00000063555		0.665455	0.0300968		ENSDARG00000054058	h1-10	1.40269	3.09e-22	-1.01752	2.36687e-07
58	ENSDARG00000102696	dnajc11b	-0.505102	0.000253434									ENSDARG00000116628	ly97.3	-0.611034	0.0426887		ENSDARG00000074376	mdga1	0.944627	0.00649387	0.948226	0.00440741		ENSDARG00000026294	erbb2	0.676659	0.00942994		ENSDARG00000101135	si:dkey-85k7.7	2.33001	5.18748e-59	-0.513273	0.00372309
59	ENSDARG00000104470	syngr2b	0.600099	0.0146589									ENSDARG00000002231	plpp2a	0.703121	0.049279		ENSDARG00000099437	si:ch1073-268j14.1	1.85416	0.0111221	1.80427	0.00379691		ENSDARG00000057531	pgap3	0.976139	0.000843348		ENSDARG00000075833	lyve1a	1.10683	0.00259393	-0.830481	0.0170989
60	ENSDARG00000012824	itga3b	-0.513816	0.000197621									ENSDARG00000103521	capsla	-0.897898	0.04903		ENSDARG00000090656	tomm20a	1.77833	4.02728e-10	1.01597	0.0214634		ENSDARG00000071709	ppp1r9bb	0.500264	0.00160242		ENSDARG00000093019	si:dkey-83k24.5	1.88056	2.6592e-19	-0.87039	0.00270702
61	ENSDARG00000031616	g6pca.1	1.08183	1.59655e-06									ENSDARG00000013236	dhcr24	0.54794	0.0499228		ENSDARG00000008575	lyst	0.951864	0.000596766	0.905733	0.000666082		ENSDARG00000045160	msrb1b	-1.06536	0.00174496		ENSDARG00000058731	slc2a6	1.3157	1.37044e-06	0.657461	0.00269022
62	ENSDARG00000057644	adam8b	0.840705	8.52366e-06									ENSDARG00000062849	kcnk10a	0.740045	0.00810956		ENSDARG00000109262	CU928131.1	1.75161	0.01202	1.74462	0.00494461		ENSDARG00000041323	csdc2a	-0.742866	0.00300068		ENSDARG00000010294	fmodb	-0.684826	0.0150268	0.645051	0.014369
63	ENSDARG00000024560	slc4a1b	-0.684013	0.0446537									ENSDARG00000010565	aqp4	0.954564	0.0190062		ENSDARG00000043627	tbc1d9	0.771502	0.0349021	0.72966	0.0254576		ENSDARG00000039117	tefa	-0.717517	1.39314e-08		ENSDARG00000099148	bzw1b	1.20934	1.67625e-16	-0.513682	0.000103125
64	ENSDARG00000016457	irf9	0.974981	1.66683e-05									ENSDARG00000002894	aven	-0.590186	0.00630955		ENSDARG00000074644	spock1	1.32921	0.0207481	1.51495	0.00611619		ENSDARG00000088307	mrtfba	0.830412	0.0392362
65	ENSDARG00000104531	zcchc4	0.815757	0.0452212									ENSDARG00000053122	clvs2	0.675491	0.0431456		ENSDARG00000109310	im:7150988	-0.632737	0.00163228	-0.758122	0.0009498		ENSDARG00000043818	CASKIN2	0.677095	0.0332144
66	ENSDARG00000087084	hcar1-4	1.68822	3.25548e-05									ENSDARG00000052511	lin28b	2.65321	0.00885801		ENSDARG00000015628	psmd10	-0.660552	0.0127789	-0.695495	0.00440741		ENSDARG00000052654	thrab	0.698655	0.0106534
67	ENSDARG00000007891	meox1	0.552777	0.0499938									ENSDARG00000090387	onecut2	2.40043	0.00215453		ENSDARG00000087599	TENM3	1.29174	0.0370486	1.39357	0.00629058		ENSDARG00000096712	si:dkey-193p11.2	-0.641963	0.00200366
68	ENSDARG00000020876	pdk2a	0.500024	0.00773627									ENSDARG00000079472	F2RL2	0.782156	0.00452699		ENSDARG00000113607	BEND4	1.24977	0.00798721	1.03349	0.0403455		ENSDARG00000077749	usp54b	0.505492	0.044122
69	ENSDARG00000075441	vwa2	-0.908157	0.0477866									ENSDARG00000002600	pcsk1	0.722012	0.0165248		ENSDARG00000106873	LO018188.1	0.745413	0.00207595	0.597573	0.0194781		ENSDARG00000079227	plekhs1	2.60893	0.00028695
70	ENSDARG00000026611	socs3b	1.69347	4.46861e-25									ENSDARG00000100032	GABRB2	2.52003	0.000172701		ENSDARG00000102142	ece2b	1.09487	0.00381849	0.911551	0.0131282		ENSDARG00000061011	hlfb	0.706399	0.00849792
71	ENSDARG00000005284	fbxl15	-0.591937	0.0454676									ENSDARG00000039899	zbtb7a	1.00966	0.0275871		ENSDARG00000043241	arrb1	0.646129	0.0422435	0.809982	0.0151616		ENSDARG00000060941	ANKFN1	0.802297	0.0445475
72	ENSDARG00000037618	ddit4	0.741879	9.65087e-12									ENSDARG00000102456	cfhl4	0.580235	0.0192496		ENSDARG00000004537	kmt2a	0.794319	9.70863e-06	0.645132	0.00168913		ENSDARG00000074852	myo15b	0.681097	0.0447546
73	ENSDARG00000104325	plek	1.23388	0.0282311									ENSDARG00000041538	mrps28	-0.808992	0.031754		ENSDARG00000110949	BX324227.3	1.79074	0.0455333	2.48655	0.000306919		ENSDARG00000096749	NDUFAF8	-1.01012	0.0321524
74	ENSDARG00000014946	angpt2a	1.77001	0.043546									ENSDARG00000100908	lcor	2.11495	0.000166979		ENSDARG00000070025	dchs1a	0.605702	0.000619319	0.542701	0.00171458		ENSDARG00000097539	si:ch211-39f2.3	1.27892	2.06459e-05
75	ENSDARG00000074686	oga	0.728778	1.05036e-14									ENSDARG00000037815	b4galt5	1.98372	0.0178509		ENSDARG00000079581	nyap2a	0.913038	0.0378705	0.85488	0.0402103		ENSDARG00000031588	si:dkey-239b22.1	1.9985	8.27307e-11
76	ENSDARG00000038639	elovl6l	-0.534982	0.00867477									ENSDARG00000071060	naa10	-0.752561	0.0227428		ENSDARG00000033840	fat3a	0.699033	0.000473761	0.613716	0.008248		ENSDARG00000103394	kif5ba	0.532306	0.0485162
77	ENSDARG00000016412	agt	1.02229	1.67565e-08									ENSDARG00000074245	spen	0.628313	7.56129e-05		ENSDARG00000100592	slc8a2b	1.08139	0.000473761	1.23491	1.7749e-05		ENSDARG00000103634	CU914622.2	1.27181	1.41231e-07
78	ENSDARG00000000551	slc1a4	0.813933	2.43781e-18									ENSDARG00000098428	asic1c	1.26524	0.0370199		ENSDARG00000102067	grm5b	1.66245	0.0133986	1.44709	0.0327515		ENSDARG00000100106	CR385054.1	0.996559	0.035727
79	ENSDARG00000001452	adam8a	1.14132	5.34704e-11									ENSDARG00000090106	slc17a7b	0.566627	0.0203548		ENSDARG00000079064	CABZ01079080.1	1.2363	0.0375287	1.13285	0.0472538		ENSDARG00000104642	si:dkey-31i7.2	0.636751	0.0345463
80	ENSDARG00000019845	pdlim1	0.536829	0.0120336									ENSDARG00000036985	plxnb2b	0.93828	0.00327311		ENSDARG00000077715	GRIK3	0.960872	0.000961822	0.758308	0.0168847		ENSDARG00000113315	zgc:153932	1.2308	0.00115662
81	ENSDARG00000029894	slc2a15a	-0.51599	0.00160171									ENSDARG00000044034	tmem86a	1.01534	0.006821		ENSDARG00000017785	zgc:158689	0.856733	0.0132293	0.674806	0.0462097		ENSDARG00000095409	si:ch211-226h7.8	1.12744	0.0247205
82	ENSDARG00000033566	cyp17a1	-0.584646	0.00189078									ENSDARG00000029431	si:ch211-147k10.5	2.35055	0.00104489		ENSDARG00000035308	grb10b	0.883423	0.0214006	1.01155	0.00340504		ENSDARG00000074150	si:ch211-226h7.5	1.1193	0.0402103
83	ENSDARG00000039269	arg2	1.23691	1.93871e-15									ENSDARG00000025189	cpne8	1.64616	0.00479659		ENSDARG00000058248	si:dkeyp-77h1.4	0.923558	0.00104042	0.839866	0.00148365		ENSDARG00000109626	si:ch211-226h7.3	0.993447	0.000459234
84	ENSDARG00000012789	plek2	1.51769	7.85275e-11									ENSDARG00000076052	sez6l2	0.564305	0.00552688		ENSDARG00000070620	grin2db	1.45514	0.000243808	1.48092	0.00142565		ENSDARG00000110727	KCNMA1	1.18123	0.0260933
85	ENSDARG00000087911	psme4a	0.569344	0.000604018									ENSDARG00000021195	st8sia6	1.02542	0.00469061		ENSDARG00000034907	paqr7b	0.634881	0.0193262	0.512173	0.047341		ENSDARG00000068515	chs1	0.937103	6.09735e-05
86	ENSDARG00000039234	zgc:171579	1.99579	0.0483569									ENSDARG00000070371	kat7a	0.774261	0.0130557		ENSDARG00000079752	col6a4a	0.61779	0.0014926	0.698208	0.000269557		ENSDARG00000044954	slit1a	0.584037	0.0242494
87	ENSDARG00000074695	mertka	0.505995	0.0255038									ENSDARG00000017084	bud31	-0.509713	0.0464548		ENSDARG00000102445	si:dkey-22o22.2	0.793049	0.00154822	0.699142	0.0090726		ENSDARG00000101995	gabrg1	0.597346	0.0324876
88	ENSDARG00000071304	tbc1d2	1.14063	5.12256e-08									ENSDARG00000102810	samd1a	-0.640717	0.0338878		ENSDARG00000017220	otud7b	0.873216	0.00169446	0.64729	0.0308328		ENSDARG00000062164	atrn	0.508246	0.00989827
89	ENSDARG00000041607	eif4ebp3l	0.81051	2.45268e-05									ENSDARG00000078222	aatka	0.532574	0.00169446		ENSDARG00000077905	csmd3a	1.52042	0.0161498	1.11363	0.0308663		ENSDARG00000077188	atrnl1a	0.649466	0.0415394
90	ENSDARG00000062788	irg1l	0.675376	0.000959575									ENSDARG00000099841	prkcab	1.72965	0.0286789		ENSDARG00000059888	ago3a	1.95471	9.70863e-06	1.63327	0.00199925		ENSDARG00000056080	si:dkey-191g9.5	0.617124	0.00455625
91	ENSDARG00000104919	si:ch211-153b23.3	1.21415	3.88588e-05									ENSDARG00000115505	MGAT5B	3.10316	2.69033e-06		ENSDARG00000092644	ago1	1.12259	0.00281288	1.16764	0.000995095		ENSDARG00000011042	pgbd5	0.901435	0.0119531
92	ENSDARG00000058206	si:ch211-153b23.5	0.751071	0.000196145									ENSDARG00000074669	cacng4b	0.807905	0.0229061		ENSDARG00000115424	CABZ01083778.1	1.24798	0.0393356	1.16015	0.0447488		ENSDARG00000069954	kcnq5a	0.912198	0.00289676
93	ENSDARG00000103917	znf185	-0.865648	7.24531e-23									ENSDARG00000032836	pvalb5	-0.533048	0.0212985		ENSDARG00000102761	zbtb42	1.48499	0.0370199	1.60271	0.0118131		ENSDARG00000010154	vstm4a	-0.629381	0.0332443
94	ENSDARG00000105498		1.17707	0.0360118									ENSDARG00000103537	ttll12	-0.564051	0.00739636		ENSDARG00000027564	pak6a	1.46387	0.00241247	1.37761	0.00440741		ENSDARG00000029818	srsf5a	-0.545124	0.00320283
95	ENSDARG00000015355	fosl1a	3.43944	1.37859e-49									ENSDARG00000101312	si:dkey-31n13.4	0.623087	0.00739636		ENSDARG00000062248	ptpn21	1.0436	0.000243398	0.878761	0.0158771		ENSDARG00000060103	cpeb3	0.647202	0.0497973
96	ENSDARG00000105424	si:rp71-46j2.7	0.682935	0.000374324									ENSDARG00000109502	PHF21B	0.858297	0.0457006		ENSDARG00000018773	hivep2b	1.04934	0.000628246	1.2009	0.000119235		ENSDARG00000025948	mlh1	-0.700695	0.00911919
97	ENSDARG00000102048	slc25a43	0.718752	0.000627163									ENSDARG00000098424	CABZ01079241.1	0.549912	0.024399		ENSDARG00000029234	stxbp5b	0.564314	0.000741377	0.534293	0.00381821		ENSDARG00000068886	mrpl14	-0.539424	0.0309125
98	ENSDARG00000105188	vimr2	-0.622581	3.7675e-07									ENSDARG00000062040	atp8b5a	0.678103	0.00452811		ENSDARG00000104283	cdc42bpaa	1.42785	4.31063e-05	1.32945	0.00080327		ENSDARG00000052826	runx3	0.714412	0.0340319
99	ENSDARG00000059035	porb	0.600469	2.36472e-09									ENSDARG00000095538	senp3a	-0.561023	0.019143		ENSDARG00000103746	mapkbp1	0.551893	0.0404267	0.64719	0.00331058		ENSDARG00000112419	si:ch211-62a1.3	0.50633	1.06835e-05
100	ENSDARG00000063539	slc25a15a	1.48137	1.74589e-08									ENSDARG00000035133	pho	0.550301	0.0438702		ENSDARG00000057903	si:ch211-266g18.10	0.590369	0.00241247	0.714919	2.91508e-05		ENSDARG00000059936	herc4	0.555998	0.00358154
101	ENSDARG00000099555	foxo1a	0.723611	1.33235e-10									ENSDARG00000101906	zgc:113442	1.02942	0.0106461		ENSDARG00000097753	slirp	-0.619409	0.0276648	-0.602048	0.0184384		ENSDARG00000059891	AL929217.1	0.747418	0.0111967
102	ENSDARG00000099186	slc1a5	0.505665	7.7481e-07									ENSDARG00000101131	pbx1b	0.608011	0.0490973		ENSDARG00000061736	ank3a	0.782219	0.00283411	0.741282	0.00694911		ENSDARG00000105285		0.514086	0.00724365
103	ENSDARG00000102364	si:dkey-202l22.6	-0.817134	1.86101e-07									ENSDARG00000102471	trak2	0.557745	0.0367462		ENSDARG00000029482	ush2a	0.883667	0.012587	0.801452	0.0398574		ENSDARG00000109361	BX005294.2	0.950949	0.0233897
104	ENSDARG00000103117	tmprss4a	0.748893	1.93418e-06									ENSDARG00000095170	lrrfip1b	0.586491	0.0292188		ENSDARG00000013020	dtnbb	0.719215	0.0028266	0.711432	0.00488753		ENSDARG00000099487	si:ch73-233f7.7	0.824446	0.0427547
105	ENSDARG00000077785	atf5b	0.549261	0.000374324									ENSDARG00000087873	eevs	-0.540884	0.0263433		ENSDARG00000076501	asxl2	0.681809	0.0117866	0.714022	0.00176809		ENSDARG00000102198	si:ch73-233f7.3	0.82723	0.0329039
106	ENSDARG00000069282	bbc3	0.788483	9.85595e-06									ENSDARG00000060095	kcnb1	1.0885	0.0468128		ENSDARG00000060551	rps6ka5	1.49648	8.64913e-08	1.2836	0.00010397		ENSDARG00000114554	cdx1a	0.79258	0.0469941
107	ENSDARG00000074561	slc47a3	1.28901	0.00252211									ENSDARG00000076787	angpt4	0.722611	0.0466094		ENSDARG00000029668	crim1	0.76856	0.00281288	0.797201	0.000791324		ENSDARG00000087636	hmgn6	-0.67227	0.00160242
108	ENSDARG00000036848	slc43a2a	1.04749	6.00731e-10									ENSDARG00000091061	slc38a3b	0.688486	0.00156419		ENSDARG00000097650	atg2b	1.51965	0.00374694	1.29781	0.0298747		ENSDARG00000020527	nup62l	-0.848566	0.0193336
109	ENSDARG00000039490	pitpnaa	0.646645	5.22237e-09									ENSDARG00000042123	nudt3b	0.77307	0.0219154		ENSDARG00000005670	ttbk2a	0.911231	0.000733204	1.04531	0.000149197		ENSDARG00000018989	hspa4b	-0.531307	0.0348823
110	ENSDARG00000041060	lgals9l3	0.509881	0.0369975									ENSDARG00000087352	dnah2	0.723512	0.0193262		ENSDARG00000028393	daam2	1.05745	0.0342893	1.20328	0.00548368		ENSDARG00000034871	mid2	0.542004	0.0214668
111	ENSDARG00000097289	BX629344.1	0.658154	0.00666797									ENSDARG00000088589	ponzr3	-0.762129	0.01202		ENSDARG00000020242	fermt2	0.643858	0.0409924	0.691696	0.0176589		ENSDARG00000089917	sh3tc2	-0.506422	0.0145186
112	ENSDARG00000039077	tyr	-0.577297	0.0219638									ENSDARG00000098605	slx1b	0.655382	0.0226067		ENSDARG00000086027	si:ch211-168d23.3	0.927881	0.0028266	0.87928	0.00490192		ENSDARG00000029064	uqcrq	-0.544312	0.027854
113	ENSDARG00000058943	cdcp1a	0.864201	0.00931118									ENSDARG00000102584	cpne7	0.770634	0.0440919		ENSDARG00000115717	pigbos1	-0.6597	0.0438588	-0.970035	0.000529405		ENSDARG00000103101	si:ch211-235e9.6	-0.704756	0.0319103
114	ENSDARG00000076862	gask1a	-0.74291	1.65938e-06									ENSDARG00000063158	SLC24A2	0.866463	0.0150535		ENSDARG00000093091	iqsec3b	0.955266	0.0325734	0.926728	0.0218137		ENSDARG00000068586	CU302253.1	1.00891	0.00108784
115	ENSDARG00000101892	ino80e	-0.526532	0.000161333									ENSDARG00000028725	adra1aa	1.86794	0.00100469		ENSDARG00000069654	ppp6r2b	0.836635	0.00354517	0.804458	0.00494461		ENSDARG00000070038	rbp2a	-1.28564	0.000907749
116	ENSDARG00000057879	p3h3	-0.591188	0.0113561									ENSDARG00000074876	abcd1	1.14079	0.0472937		ENSDARG00000063332	shank3a	1.24045	0.00208291	1.2608	0.00942994		ENSDARG00000062562	egln2	1.04053	0.000328343
117	ENSDARG00000002311	fabp11b	-0.680829	0.00383364									ENSDARG00000043646	slc6a8	1.14503	0.00055041		ENSDARG00000063157	mapk8ip2	0.760444	0.00579968	0.784205	0.00453719		ENSDARG00000099031	scn4ba	0.734954	0.0486139
118	ENSDARG00000018569	tnfrsf1a	0.812204	3.7675e-07									ENSDARG00000007172	plxna3	0.5347	0.00753859		ENSDARG00000042518	hipk2	1.12752	0.0286789	1.34188	0.00355125		ENSDARG00000101713	scn2b	0.706319	0.0112482
119	ENSDARG00000099216	atp8b2	2.6042	0.0202326									ENSDARG00000068787	slc6a17	1.85415	2.17347e-06		ENSDARG00000062868	eea1	0.579581	0.0105273	0.601584	0.00537944		ENSDARG00000071658	ywhag2	-2.21222	0.0370445
120	ENSDARG00000015158	slc50a1	-0.768882	0.0159314									ENSDARG00000007560	sema3bl	1.0221	0.000676322		ENSDARG00000041791	mgat4c	1.19222	0.00241247	1.28898	9.17691e-05		ENSDARG00000033544	adamts15b	0.566332	0.0218026
121	ENSDARG00000040284	si:dkey-79d12.5	0.739857	0.0220032									ENSDARG00000011672	sema3b	1.06665	5.44899e-05		ENSDARG00000032469	ampd3b	8.48935	0.0442482	8.7634	3.06482e-12		ENSDARG00000037403	hspa8b	0.758199	0.00419656
122	ENSDARG00000055288	prelid3a	-0.50087	0.043546									ENSDARG00000068575	tmem51a	1.48777	0.00124555		ENSDARG00000027423	igf1ra	1.0771	0.0028266	0.862775	0.0175253		ENSDARG00000074073	map6b	0.579521	0.0327515
123	ENSDARG00000087832	bcl3	2.62296	8.73406e-08									ENSDARG00000016830	rimkla	0.804243	0.000220947		ENSDARG00000041078	chka	-0.910026	0.025055	-0.854846	0.00801191		ENSDARG00000055591	pipox	0.687287	0.0183339
124	ENSDARG00000013415	lmna	0.574875	1.87117e-07									ENSDARG00000056091	cttnbp2nlb	1.33184	0.0405458		ENSDARG00000074414	sema4ba	0.854771	0.0028266	0.804092	0.00457563		ENSDARG00000026654	gosr1	-1.30635	4.64304e-05
125	ENSDARG00000114387	CU499336.2	2.26842	2.01786e-11									ENSDARG00000077504	si:ch211-103n10.5	-1.28384	0.0376252		ENSDARG00000062082	hipk3b	0.695659	0.013843	0.735376	0.00998764		ENSDARG00000019949	serpinh1b	0.773848	5.12476e-09
126	ENSDARG00000070000	txnipb	-1.00545	3.16545e-08									ENSDARG00000060796	slc20a2	0.796827	0.0003971		ENSDARG00000061699	sipa1l3	0.889008	0.00337571	0.975145	0.00149438		ENSDARG00000019874	hsph1	0.673797	0.0496623
127	ENSDARG00000053005	cd22	3.87714	1.47103e-07									ENSDARG00000016404	ptch1	1.04105	0.00239162		ENSDARG00000061635	myo5aa	1.15574	0.00072593	1.04419	0.00175309		ENSDARG00000011581	si:dkey-23k10.5	0.657669	0.0485162
128	ENSDARG00000099491	tmem176l.1	0.754575	3.83565e-05									ENSDARG00000074087	nim1k	0.651761	0.01202		ENSDARG00000078775	RASA2	1.03626	0.00572883	0.998994	0.00440741		ENSDARG00000043443	kcnj13	0.507863	0.00238567
129	ENSDARG00000102175	hamp	0.815635	0.0212339									ENSDARG00000102612	slc15a4	0.899685	0.00208291		ENSDARG00000061031	dner	0.754743	0.00690339	0.806822	0.00192345		ENSDARG00000095665	si:ch211-191a16.2	0.687946	0.0320097
130	ENSDARG00000097901	si:ch73-90p23.1	3.95904	0.000898714									ENSDARG00000001154	rimbp2	0.710258	0.0472937		ENSDARG00000074258	gramd1bb	0.830428	0.00405556	0.660685	0.0391057		ENSDARG00000025920	tiam1b	0.580765	0.0272789
131	ENSDARG00000091801	serpinb14	0.999502	1.21902e-09									ENSDARG00000074742	elmod3	1.14536	0.0384294		ENSDARG00000063713	syngap1a	0.639991	0.0128285	0.728603	0.00244324		ENSDARG00000003973	chordc1a	0.772914	3.99853e-05
132	ENSDARG00000044685	nr0b2a	0.53296	0.000164836									ENSDARG00000059897	ntrk2a	0.546161	0.0304937		ENSDARG00000013828	snx13	0.869443	0.000227228	0.838189	0.000277336		ENSDARG00000018040	msantd4	1.11451	0.0480634
133	ENSDARG00000038000	crls1	0.503886	0.000767156									ENSDARG00000103651	map3k12	0.530181	0.0418636		ENSDARG00000075271	rapgef5a	0.983122	0.00245157	1.15319	6.71989e-05		ENSDARG00000027602	lrfn1	0.669645	0.0184384
134	ENSDARG00000058444	snx6	-0.600687	0.0491191									ENSDARG00000042880	si:ch211-222f23.6	0.557913	0.00624122		ENSDARG00000075928	hivep3a	1.11765	0.000363674	1.14672	0.000138651		ENSDARG00000051912	hpxb	1.11546	0.0432087
135	ENSDARG00000043932	stmn4l	0.590733	0.00787895									ENSDARG00000012586	fmnl2a	0.870997	0.00854419		ENSDARG00000062634	kat2b	0.556094	0.0375287	0.575309	0.0256857		ENSDARG00000102898	mtf1	1.01858	0.0123982
136	ENSDARG00000060113	znf395a	0.503911	1.82589e-05									ENSDARG00000040584	eef1akmt1	-0.887628	0.021461		ENSDARG00000016667	gabbr1b	0.685543	0.0375287	0.66062	0.0340069		ENSDARG00000089572	tfpt	1.65657	0.0469083
137	ENSDARG00000096843	zgc:193593	1.61389	2.32299e-05									ENSDARG00000098349	hdac4	0.804355	0.000217205		ENSDARG00000079276	ube2ql1	0.655753	0.0399933	0.723079	0.00998764		ENSDARG00000021855	arnt	1.4879	0.00776529
138	ENSDARG00000044142	acss1	0.543989	0.000349273														ENSDARG00000061718	znf704	1.46547	0.000747248	1.48013	0.000351161		ENSDARG00000116442	TENT5A	0.885087	0.046701
139	ENSDARG00000020239	lpin1	0.697667	6.70852e-05														ENSDARG00000061687	atxn1a	0.81824	0.0131894	0.783961	0.014155		ENSDARG00000045131	id4	-0.581113	0.00439938
140	ENSDARG00000008203	pax1a	-0.996135	0.0457658														ENSDARG00000061042	gabbr2	0.843135	0.0379461	1.07035	0.00100809		ENSDARG00000040971	zgc:92606	-0.620049	0.0286718
141	ENSDARG00000052917	si:ch211-202f3.3	-0.892551	4.33415e-10														ENSDARG00000001559	csmd2	0.985368	1.29733e-07	1.05846	3.85124e-06		ENSDARG00000057687	sbk3	-0.774372	0.0217048
142	ENSDARG00000038969	zgc:113142	0.932944	0.0346295														ENSDARG00000061304	ppp1r9a	1.16933	0.000538877	1.09172	0.00367103		ENSDARG00000088881	si:dkeyp-69b9.3	-0.72504	0.0388236
143	ENSDARG00000098315	cyp1a	1.00509	0.000115365														ENSDARG00000060768	ankib1a	0.592806	0.0434445	0.536273	0.0431208		ENSDARG00000062429	trim109	-0.760349	0.00942994
144	ENSDARG00000030078	glipr1b	0.605678	0.00577797														ENSDARG00000101019	ext1b	0.994804	5.16733e-05	0.914738	0.00171134		ENSDARG00000070575	fam131bb	0.673491	0.0460178
145	ENSDARG00000042396	odf3b	1.24469	0.0279966														ENSDARG00000095614	cacna1eb	0.673205	0.0467146	0.754951	0.00563999		ENSDARG00000056819	hoxa9b	-0.517893	0.0373569
146	ENSDARG00000041951	selenoo1	0.544106	0.0120441														ENSDARG00000116769	ZNF521	0.683833	0.0149677	0.67888	0.0184586		ENSDARG00000101181	s100w	-0.68279	0.0197271
147	ENSDARG00000068947	si:ch211-264e16.1	-0.866509	0.003062														ENSDARG00000020957	pth1r	1.47313	0.049279	1.31526	0.0323528		ENSDARG00000009978	icn	-0.53531	0.00213759
148	ENSDARG00000013855	slc12a3	0.655677	0.000249123														ENSDARG00000062024	kif1ab	0.535649	0.0360667	0.603537	0.00942994		ENSDARG00000055514	icn2	-0.589413	0.00548343
149	ENSDARG00000093381	tgm2l	2.03496	3.61934e-30														ENSDARG00000013072	mmp15b	0.891099	0.0165248	1.09161	0.000631408		ENSDARG00000055475	rps27.2	-0.519593	0.0124131
150	ENSDARG00000057100	zwilch	-0.755335	0.00872645														ENSDARG00000020771	tnr	0.522398	0.0289776	0.525565	0.0247817		ENSDARG00000070046	eny2	-0.841657	0.00471542
151	ENSDARG00000068374	si:ch211-132b12.7	1.12789	0.0006194														ENSDARG00000075543	chd8	1.07552	0.0260767	1.58299	1.92017e-08		ENSDARG00000029615	zgc:77056	-0.576832	0.00577694
152	ENSDARG00000104251	prdm10	-0.660133	9.80987e-08														ENSDARG00000016788	zeb1a	0.807374	0.000900727	0.740059	0.0102061		ENSDARG00000089586	ncam3	1.10109	0.008248
153	ENSDARG00000099803	pik3c2g	-1.10987	1.47394e-05														ENSDARG00000076757	ephb1	1.43446	0.00537671	1.40399	0.00439938		ENSDARG00000007727	rgl2	0.681066	0.0432511
154	ENSDARG00000076623	col14a1b	-0.524267	0.00061502														ENSDARG00000036626	sema6ba	1.38997	0.00456354	1.31051	0.0134469		ENSDARG00000041490	afp4	-0.598988	0.0232897
155	ENSDARG00000098377	tnfrsf11b	0.877312	0.0034189														ENSDARG00000053326	gna11b	0.841929	0.000166979	0.90795	0.000208659		ENSDARG00000089399	tmem176l.2	1.02551	0.0281757
156	ENSDARG00000059363	tgfbr2a	1.01793	0.000657941														ENSDARG00000078327	CEP170B	1.60334	7.70381e-07	1.27617	0.00121457		ENSDARG00000090496	thsd7ab	1.24622	0.0384515
157	ENSDARG00000098855	oxsm	0.653817	0.000657941														ENSDARG00000108787	TRIM67	1.92233	0.000395019	1.85638	0.000578908		ENSDARG00000101789	cyp1c2	0.584404	0.0197271
158	ENSDARG00000078547	si:ch211-264f5.2	2.9049	3.86715e-06														ENSDARG00000062693	nrxn3b	0.553832	0.00300216	0.539924	0.0086065		ENSDARG00000090381		0.869266	0.046701
159	ENSDARG00000059054	pdk2b	2.27186	1.67144e-39														ENSDARG00000061040	pum2	0.798696	0.00777399	0.869033	0.00200771		ENSDARG00000109726	PLCB1	1.61286	0.00236167
160	ENSDARG00000070972	si:ch211-81a5.8	0.713102	0.0213642														ENSDARG00000069026	adcy1a	1.96769	2.13485e-07	1.87538	1.25916e-06		ENSDARG00000013343	kif26ba	0.539896	0.0319874
161	ENSDARG00000096273	si:dkey-3n22.9	-1.61891	0.0153916														ENSDARG00000060641	prkaa2	1.12786	5.1561e-05	1.37908	1.52421e-06		ENSDARG00000071230	lrfn5a	0.599313	0.0118082
162	ENSDARG00000040380	arhgef1a	0.599919	6.52279e-05														ENSDARG00000011703	clocka	0.681338	0.00739636	0.630064	0.0170855		ENSDARG00000039697	shtn1	-1.07305	0.0241698
163	ENSDARG00000095458	si:dkey-240h12.3	1.68704	0.0383956														ENSDARG00000042859	slc5a6a	1.1015	0.00255286	0.969215	0.0185184		ENSDARG00000071357	map4k3b	0.566056	0.0148549
164	ENSDARG00000100791	tril	-0.784775	0.000196474														ENSDARG00000006094	igf2r	0.63477	0.0269837	0.675009	0.0126744		ENSDARG00000059259	pabpc4	1.79319	0.0320097
165	ENSDARG00000061231	tinagl1	1.51039	4.17895e-10														ENSDARG00000069318	efr3bb	1.25832	0.00139527	1.50668	0.000913206		ENSDARG00000075107	nkx2.4a	-0.574316	0.0366782
166	ENSDARG00000061081	arpp21	0.741636	2.29531e-06														ENSDARG00000005394	dnmt3aa	1.57146	1.36017e-05	1.56031	5.05656e-05		ENSDARG00000014854	reep1	0.988513	0.0302286
167	ENSDARG00000070012	sesn2	0.539494	0.0178511														ENSDARG00000019601	col12a1b	0.671884	0.00201676	0.615497	0.00713247		ENSDARG00000070589	mrpl35	-0.553493	0.0276535
168	ENSDARG00000022615	si:ch211-241e1.3	0.774683	0.000159734														ENSDARG00000112909	ZNF462	1.50254	1.2732e-07	1.33454	1.5885e-05		ENSDARG00000101629	CABZ01079192.1	0.630453	0.0313427
169	ENSDARG00000007480	rpe65a	-0.719109	2.35324e-05														ENSDARG00000101093	zgc:162971	0.793922	0.0318636	0.688591	0.0446011		ENSDARG00000042559	tnni1c	-0.5892	0.0406917
170	ENSDARG00000022309	dspa	0.567996	4.8522e-10														ENSDARG00000076991	dolk	0.919507	0.0111221	0.951668	0.00635036		ENSDARG00000098880	pclob	0.514923	0.000142226
171	ENSDARG00000096791	si:ch73-344o19.1	0.545152	0.0362398														ENSDARG00000024219	cdk5rap2	0.508906	0.0404267	0.557792	0.0193336		ENSDARG00000035273	tmtc2b	1.07056	0.0195734
172	ENSDARG00000063223	arl14	1.55843	6.8513e-08														ENSDARG00000063706	pde8b	1.68842	0.000673546	1.79479	0.000623398		ENSDARG00000007461	srgap1a	0.76714	0.00540576
173	ENSDARG00000004396	b3gnt5b	0.826798	0.00417849														ENSDARG00000104480	hcn1	0.650996	0.00505432	0.721281	0.000886092		ENSDARG00000078847	si:dkey-238o13.4	-0.644874	0.0213081
174	ENSDARG00000018478	agxtb	1.4052	7.54803e-13														ENSDARG00000052894	znf532	0.676861	0.000776643	0.582933	0.0139949		ENSDARG00000011909	itpr2	0.513546	0.0193336
175	ENSDARG00000013946	ivns1abpb	0.549259	2.40346e-06														ENSDARG00000078645	si:ch73-62l21.1	0.954789	0.0121631	0.878941	0.016015		ENSDARG00000069027	admb	-0.90998	0.00505205
176	ENSDARG00000035858	cnn2	0.645317	5.79658e-14														ENSDARG00000060025	nsmfa	1.65648	5.6836e-05	1.24808	0.0186903		ENSDARG00000062445	pias1b	0.680178	0.0285709
177	ENSDARG00000068483	neto1	0.623621	0.0464758														ENSDARG00000079295	cacna1bb	1.51348	1.2732e-07	1.38984	3.73808e-06		ENSDARG00000095451	si:ch211-196l7.4	-0.715765	0.0440444
178	ENSDARG00000075715	si:dkey-32m20.1	1.82849	0.00794836														ENSDARG00000074777	ank1b	0.947738	0.0292188	0.895576	0.0360722		ENSDARG00000055672	map3k10	1.02223	0.0077118
179	ENSDARG00000038822	mrc1b	0.639467	0.00135904														ENSDARG00000055154	slc8a4a	0.837148	0.0124461	0.780376	0.0220867		ENSDARG00000061576	gldn	1.41727	4.64304e-05
180	ENSDARG00000079302	and2	-0.987699	1.52134e-27														ENSDARG00000078317	si:dkey-175m17.7	0.75283	0.0131894	0.645607	0.0332071		ENSDARG00000091293	dmxl2	0.537261	0.00942994
181	ENSDARG00000028173	slc4a2a	0.950619	7.17189e-10														ENSDARG00000076041	wwc1	1.78094	4.39821e-10	1.58112	1.45185e-05		ENSDARG00000055524	rnf7	-0.536446	0.0184586
182	ENSDARG00000079725	dhx9	-0.57175	1.08514e-09														ENSDARG00000099096	gabrb4	1.24318	6.09861e-05	1.05466	0.00366094		ENSDARG00000068242	cngb1a	0.571003	0.0167324
183	ENSDARG00000068288	lamc2	1.98967	7.23702e-16														ENSDARG00000053771	apbb3	0.952274	0.00977687	0.737605	0.0462208		ENSDARG00000111942	sptbn4b	0.686376	0.0428525
184	ENSDARG00000090873	ccl34a.4	4.28391	9.81359e-09														ENSDARG00000105114	crebrf	1.50246	5.78559e-06	1.29197	0.00106948		ENSDARG00000092624	sptbn4b	0.876025	0.00537944
185	ENSDARG00000054746	uggt1	-0.520133	0.00036386														ENSDARG00000053665	gabrg2	0.904548	0.00246966	0.822087	0.00600794		ENSDARG00000018621	slc6a19a.1	0.551526	0.0262103
186	ENSDARG00000086647	chrng	0.808185	0.000625696														ENSDARG00000090883	gabra3	1.50179	0.0214799	1.15105	0.0474517		ENSDARG00000091560	slc6a19a.2	0.589589	0.00609527
187	ENSDARG00000038561	klf6b	1.73011	0.00404114														ENSDARG00000053389	jade2	1.55702	0.00163228	1.37423	0.0124131		ENSDARG00000059067	jupb	0.705934	0.031369
188	ENSDARG00000052997	sema4e	-0.56005	0.00273965														ENSDARG00000059738	ptprsa	0.780954	0.00427693	0.823899	0.0349746		ENSDARG00000059049	zgc:174904	-0.604189	0.0286156
189	ENSDARG00000077309	si:ch211-209f23.6	2.32403	0.0416317														ENSDARG00000071524	insrb	0.595048	0.0113405	0.592588	0.0110271		ENSDARG00000036767	urgcp	0.649539	0.0236698
190	ENSDARG00000101479	BX908782.2	1.98933	0.00787895														ENSDARG00000005783	ncanb	1.09206	7.57786e-05	1.05016	0.000552354		ENSDARG00000062976	iffo1a	0.701903	0.0217252
191	ENSDARG00000033587	CABZ01088134.1	1.79319	0.049483														ENSDARG00000061992	dot1l	0.805851	0.00537671	0.839416	0.00524875		ENSDARG00000063079	ago3b	0.518677	0.0490243
192	ENSDARG00000033134	ndufaf7	0.667612	0.00273965														ENSDARG00000063180	dock3	1.00179	5.34045e-08	0.933579	2.73148e-06		ENSDARG00000101160	apoa4a	-0.666952	0.00989827
193	ENSDARG00000099351	igfbp1a	1.14206	6.19267e-09														ENSDARG00000103576	EPHB3	0.823631	7.71888e-05	0.733501	0.000984672		ENSDARG00000002013	grb10a	0.697232	0.00308261
194	ENSDARG00000039677	dsc2l	0.624191	3.29703e-07														ENSDARG00000077011	uhrf1bp1	0.929441	0.00270886	0.891474	0.00231115		ENSDARG00000062305	rims3	0.950217	0.0250371
195	ENSDARG00000005481	nfkbiaa	0.671534	0.0189955														ENSDARG00000052604	cpeb2	0.575909	0.0318636	0.729562	0.00119853		ENSDARG00000061804	si:ch211-194e15.5	7.47489	0.0436003
196	ENSDARG00000003797	asb2a.1	-0.554116	0.0236014														ENSDARG00000073822	IQSEC1	1.27197	3.37358e-05	0.940105	0.0160132		ENSDARG00000061446	smap2	1.02513	0.0432087
197	ENSDARG00000042630	hebp2	0.571001	0.000178656														ENSDARG00000102064	kcna2b	1.52267	0.000733204	1.31677	0.0128462		ENSDARG00000019426	trioa	0.590925	0.0013323
198	ENSDARG00000009123	sele	1.02685	3.68842e-05														ENSDARG00000078011	NAV1	1.14587	0.000495925	1.10606	0.00112284		ENSDARG00000094860	gpr186	-0.941865	0.000208659
199	ENSDARG00000042033	mettl11b	-0.978306	7.89775e-05														ENSDARG00000025206	syt2a	1.55566	3.82321e-10	1.63167	2.86485e-07		ENSDARG00000012113	c19h1orf109	-0.829505	0.0383398
200	ENSDARG00000001807	tnfrsf21	0.6721	7.57509e-12														ENSDARG00000009549	ubr4	0.560359	0.00255286	0.611171	0.000617103		ENSDARG00000088634	adcy1b	0.680993	0.0402552
201	ENSDARG00000007823	atf3	0.911792	3.13225e-10														ENSDARG00000017986	vps13d	1.05517	0.000403673	0.752534	0.0129726		ENSDARG00000101322	tfr1a	0.905517	0.00140288
202	ENSDARG00000016011	gpcpd1	0.985528	5.82307e-13														ENSDARG00000021611	si:dkey-151g10.3	1.64419	0.00863179	1.72765	0.0031578		ENSDARG00000018809	abhd3	0.513805	0.000631408
203	ENSDARG00000052652	fermt1	0.579433	6.51458e-05														ENSDARG00000076564	hspg2	0.602446	0.0194131	0.686132	0.00505205		ENSDARG00000063544	pip4k2ab	0.690806	0.049609
204	ENSDARG00000041433	si:dkey-7c18.24	1.4524	0.0333311														ENSDARG00000037060	kmt2d	0.578234	0.00343096	0.662674	0.000269557		ENSDARG00000077201	myo7bb	0.906317	0.00600754
205	ENSDARG00000031683	fosab	0.586149	0.0346228														ENSDARG00000053804	osbpl2a	0.868202	0.000766651	0.883389	0.00118158		ENSDARG00000035860	rps28	-0.517346	0.00469605
206	ENSDARG00000052322	tlr5b	0.637927	0.00177036														ENSDARG00000015970	phip	0.631017	0.0390632	0.585442	0.037215		ENSDARG00000018060	pik3r2	0.965863	0.0169298
207	ENSDARG00000076673	dspb	-0.600901	0.00603969														ENSDARG00000036826	ankrd52a	0.800967	0.0183373	1.03557	0.000395945		ENSDARG00000061196	emilin2a	1.55208	1.45185e-05
208	ENSDARG00000086337	si:dkey-102g19.3	1.41551	0.0267239														ENSDARG00000060372	plxna2	1.12622	6.35152e-06	1.03117	0.000136458		ENSDARG00000079886	otulinb	-0.514135	0.0408678
209	ENSDARG00000086746	prodha	0.600221	0.00173002														ENSDARG00000075972	csrnp2	0.71048	0.0245791	0.953298	0.000901983		ENSDARG00000060315	rabgap1l2	-0.640989	0.00251146
210	ENSDARG00000069988	arid6	0.703692	0.0054721														ENSDARG00000104767	CR381531.2	0.760976	0.0304782	0.669207	0.0420629		ENSDARG00000060354	samd7	-0.512303	0.0440444
211	ENSDARG00000052923	zgc:113162	0.628541	0.00218301														ENSDARG00000105452	plxna1a	0.990281	3.44598e-07	0.826245	0.000208659		ENSDARG00000023303	zgc:66427	1.59542	0.000901983
212	ENSDARG00000039974	rai14	-0.612084	0.0130019														ENSDARG00000101752	plekhg5b	0.574813	0.0044438	0.541671	0.0080321		ENSDARG00000002031	tox4a	-7.94813	0.0320097
213	ENSDARG00000029832	slc26a1	0.561491	0.000668874														ENSDARG00000070227	nhsa	1.11708	0.0003971	0.854118	0.0235943		ENSDARG00000075116	sall2	1.93432	6.09735e-05
214	ENSDARG00000002204	hspb11	0.888167	0.020333														ENSDARG00000060597	zgc:158659	0.858677	0.0190062	0.757684	0.0251083		ENSDARG00000008388	mmp14b	1.74017	0.000377578
215	ENSDARG00000007671	ghrb	0.505567	0.0201881														ENSDARG00000042259	tgfbr1b	0.834177	0.00475309	0.734886	0.0197271		ENSDARG00000054337	ap1g2	1.33805	0.00800583
216	ENSDARG00000057121	c7b	1.84333	8.33339e-06														ENSDARG00000076005	piezo2a.2	0.605968	0.0182433	0.593767	0.0144669		ENSDARG00000103472	nedd8l	0.513249	0.0440444
217	ENSDARG00000039863	lifrb	1.14998	1.19568e-05														ENSDARG00000077134	gpr158a	0.934778	0.0010313	0.760616	0.0159533		ENSDARG00000086990	carmil3	1.31232	7.13889e-05
218	ENSDARG00000009544	cldnb	0.652156	1.10218e-12														ENSDARG00000076826	dpp6a	0.512418	0.0328245	0.585744	0.0087756		ENSDARG00000060637	clstn2	0.873156	0.000495153
219	ENSDARG00000054916	eif4ebp3	0.712139	0.0287436														ENSDARG00000078261	nphp3	0.666466	0.00389126	0.59126	0.0263941		ENSDARG00000038668	gbp1	-0.700123	0.0298712
220	ENSDARG00000037012	slc3a2b	0.509706	0.00124136														ENSDARG00000073931	otulina	0.781009	0.000243398	0.772072	8.73277e-05		ENSDARG00000078136	wdr47a	0.59112	0.0436003
221	ENSDARG00000020645	slc7a3a	0.949168	1.80321e-21														ENSDARG00000087822	agap3	0.915365	0.00134762	0.947813	0.000938569		ENSDARG00000074082	gpc5c	1.02574	0.0260112
222	ENSDARG00000003127	zgc:123105	0.590016	1.79897e-11														ENSDARG00000061660	CABZ01055347.1	0.54955	0.00717107	0.53136	0.00270702		ENSDARG00000103518	abhd8a	1.153	0.00756319
223	ENSDARG00000105287	mpp1	0.589258	0.000657941														ENSDARG00000016490	rab11fip3	0.6938	0.000766651	0.773707	0.000330382		ENSDARG00000089428	rab12	0.515252	0.00406252
224	ENSDARG00000074955	nup98	0.611957	8.95618e-14														ENSDARG00000101687	CU929259.1	1.08149	0.000100693	1.19588	0.000239855		ENSDARG00000091408	mtcl1	0.511245	0.0101992
225	ENSDARG00000043249	irf1b	2.26353	5.33153e-11														ENSDARG00000067567	SLC6A13	0.794462	0.0459241	1.13754	0.00170364		ENSDARG00000067920	rab8a	0.512355	0.0300968
226	ENSDARG00000013022	si:ch211-59h6.1	0.56839	0.00712709														ENSDARG00000078227	cspg4	0.80453	0.0049973	0.7363	0.0129424		ENSDARG00000111587	CABZ01103860.1	0.828568	0.0194616
227	ENSDARG00000111423	si:ch73-27e22.1	0.885588	0.020495														ENSDARG00000079756	peak1	0.788241	0.013843	0.771097	0.00651296		ENSDARG00000059939	dab1a	0.672406	0.0113779
228	ENSDARG00000090600	si:ch211-213a13.1	0.812917	0.000129721														ENSDARG00000022045	map1ab	2.60601	0.0442482	2.23364	0.0499134		ENSDARG00000020250	rhoj	0.873838	0.00800583
229	ENSDARG00000002917	gls2b	1.4035	0.00517317														ENSDARG00000086391	cald1b	0.590722	0.0399933	0.736123	0.00911919		ENSDARG00000017321	kdr	0.606638	0.00629058
230	ENSDARG00000078828	npb	0.660678	0.0166212														ENSDARG00000076213	DOCK4	1.7096	4.45467e-06	1.58356	0.000338447		ENSDARG00000043317	kita	0.570566	0.0425086
231	ENSDARG00000000212	krt97	-0.792215	9.56396e-16														ENSDARG00000110973	tln2b	0.896845	0.00032333	0.778744	0.0036796		ENSDARG00000011445	elmsan1a	0.830683	0.0197271
232	ENSDARG00000016188	SBNO2	0.976016	3.20613e-12														ENSDARG00000061368	klf13	1.26384	0.000243398	1.1234	0.00136811		ENSDARG00000003069	btbd7	0.658334	0.0237863
233	ENSDARG00000029057	tm6sf2	-0.77055	0.0281782														ENSDARG00000061836	nfixb	0.570252	0.00824092	0.558137	0.00739419		ENSDARG00000008593	nbas	0.582006	0.00589323
234	ENSDARG00000025670	fstl3	0.767776	0.0159298														ENSDARG00000062575	si:ch211-210g13.5	0.868651	0.000961822	0.955241	0.000925753		ENSDARG00000016464	cdc42bpab	0.534465	0.00625139
235	ENSDARG00000062173	camsap2a	-0.549363	0.0498695														ENSDARG00000078135	mrc2	1.22261	0.0399799	1.14	0.0412151		ENSDARG00000093316	adgrf8	0.883901	0.0360722
236	ENSDARG00000102059	si:ch211-117l17.6	2.4195	0.00160369														ENSDARG00000003989	crhr1	0.901447	0.00157995	0.82983	0.0037219		ENSDARG00000007869	ehd3	0.542217	0.0275698
237	ENSDARG00000078388	glis2a	0.518543	0.00438774														ENSDARG00000061248	xylt1	0.847283	0.0121523	0.835646	0.0129686		ENSDARG00000010059	itpkb	0.622759	0.019471
238	ENSDARG00000071095	abi3bpb	-0.531575	0.000668874														ENSDARG00000037905	cacna1aa	0.838289	2.85254e-05	0.790282	0.000459234		ENSDARG00000069241	ttc32	-0.699201	0.0398369
239	ENSDARG00000087641	cdh26.2	-0.804985	4.72124e-05														ENSDARG00000074524	cntnap1	0.78898	0.033769	0.796403	0.0436003		ENSDARG00000060537	atad2b	0.509888	0.0377267
240	ENSDARG00000058978	zgc:113423	0.540562	0.0324785														ENSDARG00000037867	atp5mf	-0.503809	0.0325734	-0.52734	0.00849792		ENSDARG00000003041	CABZ01111496.1	1.01183	0.0162984
241	ENSDARG00000017799	tgm1	0.59447	0.0146265														ENSDARG00000102424	ARHGAP44	1.14569	0.0356392	1.42995	0.00478513		ENSDARG00000079922	klf4	0.950726	0.0191311
242	ENSDARG00000071235	si:ch211-117c9.5	0.996193	2.29082e-28														ENSDARG00000104483	gipc1	0.848813	0.0220125	0.739668	0.0292901		ENSDARG00000090617	ctif	0.964542	0.00671159
243	ENSDARG00000004325	casp9	0.604455	0.016794														ENSDARG00000018393	kank2	0.751827	0.00711577	0.64617	0.0197271		ENSDARG00000089357	miga2	0.873382	0.0182969
244	ENSDARG00000075172	fbxo25	0.692284	1.09123e-05														ENSDARG00000074317	fam20ca	1.47247	0.0193033	1.54512	0.0133502		ENSDARG00000079484	kcnt1	0.724909	0.0248163
245	ENSDARG00000033760	pmelb	-0.832951	5.1354e-07														ENSDARG00000098612	chrm2a	2.70635	0.00105542	2.73838	0.000459234		ENSDARG00000102180	shroom3	0.518245	0.0457595
246	ENSDARG00000070353	hoxc13a	-0.99375	0.000742337														ENSDARG00000089860	atxn7l1	0.904733	0.0157909	0.772801	0.0352555		ENSDARG00000090818	CACFD1	0.614836	0.0411799
247	ENSDARG00000103456	cyp2aa11	-2.11828	0.00876974														ENSDARG00000008398	cacna1c	1.0682	3.44598e-07	1.16039	2.79534e-06		ENSDARG00000044808	slc4a4b	0.746156	0.0195736
248	ENSDARG00000103586	si:dkey-65j6.2	-0.830632	4.8522e-10														ENSDARG00000114317	BX927253.3	1.13477	0.0304937	1.22581	0.00100363		ENSDARG00000098906	herc7	1.24623	0.0360945
249	ENSDARG00000103725	znf341	-0.592322	0.0491133														ENSDARG00000017108	kcna1b	1.14284	0.022974	1.1584	0.0246966		ENSDARG00000029822	cel.2	1.13115	0.0495942
250	ENSDARG00000100797	CABZ01076996.1	-0.639902	0.0293351														ENSDARG00000096920	si:zfos-375h5.1	0.932627	0.0154223	1.01714	0.00440433		ENSDARG00000057113	c6	1.19358	0.00670971
251	ENSDARG00000026500	xkr9	1.81243	0.00827256														ENSDARG00000079046	rabl6a	0.532157	0.0278156	0.561335	0.0103958		ENSDARG00000054911	tmsb	-0.543525	0.0156293
252	ENSDARG00000059166	slc22a13b	1.0449	0.0436516														ENSDARG00000098857	lifra	1.37157	3.38897e-08	1.01072	0.0080321		ENSDARG00000087993	bada	-0.659171	0.0319874
253	ENSDARG00000016496	cdk8	-0.623594	0.00426991														ENSDARG00000032039	mxd1	0.803456	0.0117866	0.688059	0.0209412		ENSDARG00000019501	pcnx3	1.1073	0.00200771
254	ENSDARG00000088514	and1	-1.1602	1.20735e-42														ENSDARG00000017391	unc13ba	0.66493	0.0440472	0.708419	0.0053262		ENSDARG00000102482	zgc:165573	-0.55337	0.0240148
255	ENSDARG00000115549	NCEH1	1.70901	9.71813e-05														ENSDARG00000028857	sgsm1a	0.977443	0.0479559	0.887155	0.0346214		ENSDARG00000060837	trpc5b	0.765615	0.0335165
256	ENSDARG00000087303	cebpd	0.853506	1.04444e-05														ENSDARG00000039181	trpm3	0.61281	0.0274349	0.869836	0.00030054		ENSDARG00000060705	nsd1b	0.519773	0.00942994
257	ENSDARG00000062058	slc12a7b	0.599542	1.0206e-13														ENSDARG00000021735	cacna1ba	0.599006	0.0245791	0.653874	0.00538801		ENSDARG00000029381	aldh3a2b	0.529837	0.0284505
258	ENSDARG00000071076	ldhbb	0.639036	0.000921552														ENSDARG00000060865	scai	1.38265	5.44899e-05	1.38444	0.000351161		ENSDARG00000069017	elnb	0.679585	0.00456708
259	ENSDARG00000028517	hbp1	0.723583	1.23156e-07														ENSDARG00000078890	wdfy3	0.886535	6.4111e-06	0.894755	6.09735e-05		ENSDARG00000102241	zgc:136410	-0.509946	0.00612713
260	ENSDARG00000025218	myo5ab	-0.677825	0.000134228														ENSDARG00000093799	setbp1	0.874786	0.00104489	0.87545	0.00090598		ENSDARG00000112287	zgc:66156	0.928587	5.12476e-09
261	ENSDARG00000101778	ca5a	0.67633	0.000237511														ENSDARG00000098511	ntrk2b	1.81001	5.29425e-06	1.65267	6.87302e-05		ENSDARG00000110596	CABZ01079179.1	0.697925	0.000361418
262	ENSDARG00000109648	si:ch211-147m6.1	1.88267	7.57378e-25														ENSDARG00000079805	tagln3a	0.711541	0.0065965	0.784146	0.00452466		ENSDARG00000059360	srsf3b	-0.564673	0.000783647
263	ENSDARG00000074322	si:ch211-194m7.3	1.85942	2.38397e-24														ENSDARG00000041926	dlg4a	1.01475	0.0206578	0.996184	0.0253522		ENSDARG00000008049	si:dkey-42i9.4	-0.51872	0.0218026
264	ENSDARG00000103271	pla2g15	0.533593	1.76348e-07														ENSDARG00000093359	inpp5jb	1.37503	0.00341562	1.66378	4.03505e-05		ENSDARG00000004789	lrp1ba	1.21599	0.0469085
265	ENSDARG00000099424	lcat	0.878699	0.00121298														ENSDARG00000101090	pappaa	2.20414	3.88086e-08	1.80018	7.00796e-05		ENSDARG00000071462	lama3	0.718874	0.0151292
266	ENSDARG00000070914	dusp6	0.854059	0.0101227														ENSDARG00000107130	CU927890.1	0.936898	0.0115316	0.901632	0.0384515		ENSDARG00000071377	hsd11b1la	-0.647913	0.00933195
267	ENSDARG00000088813	ppp1r3ab	1.19369	0.00246322														ENSDARG00000063264	pcdh9	0.718103	0.00598998	0.803017	0.00167447		ENSDARG00000114695	hmox2a	-0.528499	0.0177079
268	ENSDARG00000103666	dapk2b	-1.38573	0.00298837														ENSDARG00000062744	scn1lab	0.562039	0.0139769	0.545592	0.0159422		ENSDARG00000019307	dusp5	0.83821	0.00683414
269	ENSDARG00000014113	wasla	-1.0217	0.00250955														ENSDARG00000062687	kcnh7	0.889178	0.000906481	0.818328	0.00279546		ENSDARG00000054818	rpl32	-0.611027	0.00107636
270	ENSDARG00000015709	hsd17b12a	0.742876	0.000148519														ENSDARG00000074723	myo10l1	1.5492	1.00147e-06	1.32937	4.73594e-05		ENSDARG00000023236	kcnh1b	1.1479	0.0191126
271	ENSDARG00000097208	C25H11orf96	0.992452	0.000141788														ENSDARG00000011941	bmpr2a	0.577042	0.0207481	0.55329	0.021587		ENSDARG00000070958	pex6	0.504836	0.0413285
272	ENSDARG00000003216	anxa2a	0.704709	8.89512e-06														ENSDARG00000098290	unc80	1.6606	4.85478e-16	1.45026	6.68788e-06		ENSDARG00000104014	mark1	0.835725	0.0170989
273	ENSDARG00000091728	zgc:114046	1.00477	0.0308074														ENSDARG00000039256	spega	0.546552	0.0187805	0.529276	0.0284382		ENSDARG00000037813	zgc:113278	0.832992	0.0389338
274	ENSDARG00000111753	hist1h4l	3.39654	0.0101687														ENSDARG00000074311	mast2	0.894339	0.0340435	0.792575	0.0436003		ENSDARG00000096415	raf1a	-0.517033	0.0372444
275	ENSDARG00000091905	si:dkey-108k21.21	1.83572	0.033093														ENSDARG00000018032	scn8ab	1.18671	0.000176522	1.40765	2.36687e-07		ENSDARG00000037804	phlda3	-0.566689	0.0036796
276	ENSDARG00000090108	si:ch1073-174d20.1	-0.621923	0.00436341														ENSDARG00000016348	dip2bb	1.75524	0.0466094	1.74264	0.0273014		ENSDARG00000001881	cacnb3a	1.38212	0.0321524
277	ENSDARG00000088022	mhc1zfa	1.00563	0.0250289														ENSDARG00000014655	itpr1a	0.76367	0.0280354	0.563747	0.0486139		ENSDARG00000071029	si:dkey-147f3.8	-0.835178	0.00846855
278	ENSDARG00000017720	si:ch211-106h11.1	1.00472	0.00777664														ENSDARG00000078688	frs3	0.736752	0.00290484	0.79936	0.000749089		ENSDARG00000057863	dnmt3bb.3	-0.871417	0.049609
279	ENSDARG00000104773	junbb	1.00355	0.000276313														ENSDARG00000060309	srgap3	1.16193	0.000132235	1.17677	0.000177288		ENSDARG00000089921	smim4	-0.981587	0.0139425
280	ENSDARG00000101190	cyp2k8	0.571854	0.0326381														ENSDARG00000025974	magi3b	0.809129	0.0193033	0.824782	0.0243839		ENSDARG00000088900	si:dkey-21o19.2	-0.853891	0.00629058
281	ENSDARG00000021242	mvp	0.576165	4.03189e-09														ENSDARG00000018896	mmp24	0.921602	0.000316378	0.813497	0.00538986		ENSDARG00000029146	lrp1ab	0.576846	0.000144043
282	ENSDARG00000062618	kcnj12b	0.974792	2.44741e-05														ENSDARG00000058771	nav1b	1.48314	0.00282296	1.62291	0.000917436		ENSDARG00000100606	ARHGEF25	0.531696	0.03711
283	ENSDARG00000022712	stat3	0.699852	0.00105645														ENSDARG00000075815	slc12a5a	2.27548	1.36017e-05	2.10346	0.000103125		ENSDARG00000077428	camta1a	0.572068	0.0269907
284	ENSDARG00000029476	ldlra	0.759432	3.87687e-12														ENSDARG00000098420	SNTA1	1.07168	0.00204506	0.909025	0.0106534		ENSDARG00000017525	ccnt1	0.514	0.0254576
285	ENSDARG00000012405	col1a1a	-0.518609	2.03822e-05														ENSDARG00000091130	kcnq2b	1.41473	0.00124573	1.33155	0.00270702		ENSDARG00000002601	irx7	-0.973051	0.0202735
286	ENSDARG00000056015	hoxb13a	-1.10568	0.00239102														ENSDARG00000059818	kif5ab	0.579873	0.0261956	0.508267	0.0381734		ENSDARG00000104500	fyco1a	0.50258	0.0234951
287	ENSDARG00000076586	csf2rb	1.9342	0.00111781														ENSDARG00000105432		1.30351	0.0105273	1.37015	0.00244682		ENSDARG00000011490	scube3	0.717997	0.0124131
288	ENSDARG00000038025	cbx7a	3.30033	2.56806e-88														ENSDARG00000027903	adamtsl3	1.03539	6.35152e-06	1.0364	1.5885e-05		ENSDARG00000099199	itchb	0.982921	0.0127664
289	ENSDARG00000055160	chadla	-0.634431	0.0224137														ENSDARG00000013360	sh3gl3a	1.13375	9.77715e-05	0.77248	0.0133502		ENSDARG00000039005	trappc1	-0.561256	0.00989827
290	ENSDARG00000027529	hmox1a	2.01623	0.000416404														ENSDARG00000056781	zanl	0.632876	0.0078165	1.07204	1.00928e-05		ENSDARG00000053990	hmgb2b	-0.533466	0.00534818
291	ENSDARG00000006031	abat	0.787342	8.73406e-08														ENSDARG00000078650	kcna4	1.08056	0.0172203	1.09123	0.0156293		ENSDARG00000039901	sh3gl2b	1.25477	0.000351161
292	ENSDARG00000088711	lgals1l1	-0.858589	1.13269e-07														ENSDARG00000074498	chd9	1.13409	0.0186726	1.27207	0.00214562		ENSDARG00000098990		-0.596133	0.0436003
293	ENSDARG00000094836	si:ch211-195b15.8	0.545287	0.000133234														ENSDARG00000052164	znf507	0.786975	0.0230572	0.716713	0.0123248		ENSDARG00000100958	HECW1	0.599232	0.0203189
294	ENSDARG00000078674	hspb9	1.75839	1.33235e-10														ENSDARG00000087260	mtss1lb	1.3173	3.58165e-05	1.20967	5.60742e-05		ENSDARG00000110804	PARD3	0.976068	0.0259285
295	ENSDARG00000099195	ier2a	0.731168	0.00588659														ENSDARG00000051886	ankrd11	0.854779	0.000321089	0.847511	0.000543097		ENSDARG00000079560	ptprh	1.4651	0.00313339
296	ENSDARG00000070261	crlf3	0.508793	8.75691e-05														ENSDARG00000106989	ZNF821	1.24588	0.0198653	1.11315	0.0489659		ENSDARG00000045355	eloca	-0.679122	0.0328236
297	ENSDARG00000094901	abcc6b.2	0.926172	0.0287577														ENSDARG00000116353	lrp4	0.805221	0.00243333	0.870008	0.000330526		ENSDARG00000057927	rps6ka3b	0.672214	0.0177079
298	ENSDARG00000004748	zgc:100868	0.77983	6.99236e-18														ENSDARG00000105490	rph3ab	0.771286	0.00649672	0.845539	0.00184387		ENSDARG00000087013	cubn	0.55513	0.000313317
299	ENSDARG00000098949	mslna	-1.19342	0.00133981														ENSDARG00000101079	HECTD4	0.780221	0.00377815	0.904105	0.000502691		ENSDARG00000056888	dnah5l	0.52871	0.0414165
300	ENSDARG00000116052	il4r.2	0.891634	0.00892243														ENSDARG00000001968	dock5	0.679691	0.0158783	0.888115	0.000654242		ENSDARG00000097546	si:ch211-40k21.9	-0.772327	0.0185184
301	ENSDARG00000102583	il4r.1	1.74206	2.43524e-14														ENSDARG00000098903	tfe3a	1.0018	0.00551601	1.01801	0.00889593		ENSDARG00000079656	fam171a2b	0.507226	0.0414586
302	ENSDARG00000013997	ern1	-0.518828	0.00334542														ENSDARG00000012449	si:ch211-169p10.1	0.939998	0.0229061	0.951541	0.0170989		ENSDARG00000092499	si:ch211-183d21.1	0.542775	0.0224169
303	ENSDARG00000025428	socs3a	1.25777	1.85559e-11														ENSDARG00000032990	plxnb3	0.984943	0.00055041	0.998954	0.000300743		ENSDARG00000087040	rhbdl1	0.90658	0.0123827
304	ENSDARG00000075261	timp2b	1.76792	7.09404e-31														ENSDARG00000036156	fnbp1a	0.929776	0.0179805	0.934683	0.0197271		ENSDARG00000061363	GFOD1	0.638103	0.0379644
305	ENSDARG00000059914	sdr42e2	-0.920676	0.000160306														ENSDARG00000075624	bend5	0.656438	0.04903	0.690585	0.0196314		ENSDARG00000067859	scospondin	0.703722	0.0371211
306	ENSDARG00000039843	znf800b	0.845844	8.39455e-06														ENSDARG00000025108	magixa	0.927206	0.020698	1.02759	0.00486755		ENSDARG00000098747	CU633479.1	0.513322	0.0414829
307	ENSDARG00000102020	pnpla3	1.14739	2.18677e-08														ENSDARG00000023683	cacna1fb	0.642087	0.000733204	0.696963	0.00100363		ENSDARG00000098911	zgc:153293	-0.634109	0.0333252
308	ENSDARG00000045758	cracr2ab	-0.826844	0.018101														ENSDARG00000042409	RALGDS	0.923197	0.00799238	0.951021	0.00494461		ENSDARG00000020718	slc25a22a	0.866004	0.00104535
309	ENSDARG00000053131	irak3	1.60354	0.00114118														ENSDARG00000114738	BX005399.10	-1.20944	0.0483707	-1.55707	0.0123982		ENSDARG00000104235	myo5c	0.824696	0.0151745
310	ENSDARG00000069692	col7a1l	-0.582077	0.00484585														ENSDARG00000078187	slc12a5b	1.03288	2.83519e-05	1.09667	1.97208e-06		ENSDARG00000032959	kcnc1b	0.607266	0.0299331
311	ENSDARG00000093135	si:dkey-117n7.2	-0.876844	0.0160229														ENSDARG00000078324	si:ch211-263k4.2	0.551825	0.0193029	0.651215	0.00413687		ENSDARG00000103878	anpepb	0.804591	0.00513045
312	ENSDARG00000056938	kera	-0.571654	1.18241e-05														ENSDARG00000036999	DISP3	0.846978	0.036266	0.866278	0.0175253		ENSDARG00000077228	ntrk3a	0.510633	0.0388981
313	ENSDARG00000045561	dram1	2.51663	0.00136034														ENSDARG00000015057	ube2d4	0.865492	0.00375995	0.70047	0.0373569		ENSDARG00000102204	jph3	0.50623	0.0433035
314	ENSDARG00000045557	socs2	0.732612	0.0134823														ENSDARG00000098215	BICD2	0.850119	0.00200459	0.969047	0.000177288		ENSDARG00000042107	cngb1b	0.570609	0.030967
315	ENSDARG00000045548	lepb	6.13735	1.05138e-05														ENSDARG00000111110		2.13981	5.13613e-05	1.99875	1.55915e-09		ENSDARG00000045799	acanb	0.510866	0.0242747
316	ENSDARG00000019861	fgl2a	0.8483	0.00362845														ENSDARG00000103609	mib2	0.757096	0.00951952	0.665049	0.0171104		ENSDARG00000073769	magi2b	0.908322	0.0214634
317	ENSDARG00000012729	hcls1	-0.613154	0.000165315														ENSDARG00000098204	CU984600.2	1.35316	0.00717107	1.09883	0.0478811		ENSDARG00000045904	nr2e3	-0.60551	0.000183761
318	ENSDARG00000045517	itih5	-0.845334	0.013569														ENSDARG00000112056	CABZ01066921.1	1.14356	0.00954737	0.987004	0.0260571		ENSDARG00000042874	phlda2	-0.527593	0.0425086
319	ENSDARG00000001953	pfkfb3	1.19449	6.75726e-10														ENSDARG00000104727	ino80da	1.19814	0.019841	1.07737	0.0349769		ENSDARG00000031768	roraa	0.54395	0.0297089
320	ENSDARG00000095200	si:ch211-197e7.1	-0.912472	0.0242814														ENSDARG00000063730	osbpl6	1.7505	0.000136306	1.38484	0.0373537		ENSDARG00000100513	rps27l	-0.633853	0.0203054
321	ENSDARG00000076624	ptprb	-0.583087	0.000154166														ENSDARG00000003421	igf2bp2a	0.679136	0.0325734	0.636679	0.0287706		ENSDARG00000015731	ano5a	0.655473	0.00926376
322	ENSDARG00000092204	ms4a17a.5	1.42073	0.00359029														ENSDARG00000020057	bmpr2b	0.947551	0.00162521	1.05176	0.000819698		ENSDARG00000058015	ano3	0.938932	0.0207953
323	ENSDARG00000105674	ms4a17a.2	1.45915	0.0106682														ENSDARG00000018716	dgkh	1.13062	0.0117866	1.23263	0.00268158		ENSDARG00000095826	smdt1a	-0.713104	0.0363964
324	ENSDARG00000043798	ms4a17a.1	1.87354	0.000109357														ENSDARG00000062045	il1rapl1a	-0.704559	0.0370199	-0.574103	0.0314515		ENSDARG00000058848	mcoln1b	0.78633	0.0236318
325	ENSDARG00000014024	ms4a17a.4	1.07378	0.00218447														ENSDARG00000061517	lrp1bb	0.551383	0.00487053	0.547964	0.0158475		ENSDARG00000116743	rnps1	-0.572158	0.0216988
326	ENSDARG00000086512	prodhb	0.824694	0.0168922														ENSDARG00000009738	cacnb4a	1.99267	0.000793591	1.71859	0.0111522		ENSDARG00000102398	cnn1b	0.822958	0.00247217
327	ENSDARG00000035602	dao.1	-0.638257	0.018101														ENSDARG00000089536	erbb4b	1.07456	0.000345196	0.914639	0.00939624		ENSDARG00000027749	hirip3	-0.647361	0.0172439
328	ENSDARG00000003281	pik3ip1	0.82644	0.000718055														ENSDARG00000103056	itga4	0.740792	0.000419049	0.784648	0.000394364		ENSDARG00000074531	spag9a	0.565494	0.0197271
329	ENSDARG00000094760	si:dkey-125i10.3	-0.657583	2.3629e-05														ENSDARG00000003544	adarb1b	1.41283	0.000957447	1.47245	0.00136242		ENSDARG00000089749	aqp8b	-0.620539	0.00542419
330	ENSDARG00000010752	acsl4b	1.19862	2.24714e-11														ENSDARG00000104005	slc4a3	1.48957	5.1561e-05	1.36214	0.000457326		ENSDARG00000029688	hsp70.1	2.16968	0.000559875
331	ENSDARG00000062271	slc25a15b	0.685815	0.00742922														ENSDARG00000020845	tns1b	0.946803	8.98552e-05	0.970312	0.000313317		ENSDARG00000092362	hsp70.2	0.607911	0.00462665
332	ENSDARG00000018898	zfand5a	1.03359	1.00112e-25														ENSDARG00000102506	lrp2a	0.523228	0.0154223	0.548383	0.00961067		ENSDARG00000021924	hsp70.3	0.888986	8.75677e-05
333	ENSDARG00000056477	ccdc125	0.79199	0.0369975														ENSDARG00000091090	xirp2b	0.789088	0.000455587	0.670713	0.0110271		ENSDARG00000055855	kcnc3a	0.515091	0.0411911
334	ENSDARG00000005943	htra4	-0.988478	0.000454992														ENSDARG00000079741	CSRNP3	1.19001	0.00461387	1.26578	0.000469281		ENSDARG00000099164	nacc1a	0.58812	0.0282868
335	ENSDARG00000041724	glipr2	-1.0628	0.00228433														ENSDARG00000086819	scn1laa	1.71694	0.0190062	1.67535	0.00363767		ENSDARG00000059773	SRCIN1	0.55285	0.0258403
336	ENSDARG00000093303	ifitm1	1.07257	0.0488831														ENSDARG00000068280	GRB14	1.21849	0.0370199	1.09715	0.0427543		ENSDARG00000098391	psmg3	-0.692464	0.00486755
337	ENSDARG00000035326	nccrp1	0.637245	0.00425107														ENSDARG00000060303	slc4a10b	0.791464	0.000333089	0.78182	0.000469281		ENSDARG00000076867	mrtfbb	0.616057	0.0177079
338	ENSDARG00000060012	f2r	0.857646	0.0423865														ENSDARG00000103823	rbms1b	0.798838	0.0139769	0.802486	0.013862		ENSDARG00000102161	sdk2a	1.04983	0.00629058
339	ENSDARG00000059714	arsk	1.25579	0.0272373														ENSDARG00000009493	MAP3K13	1.5471	0.00341562	1.41224	0.00882827		ENSDARG00000090871	si:dkey-210j14.4	-0.709417	0.000459234
340	ENSDARG00000078250	zgc:194398	-0.705682	3.78708e-05														ENSDARG00000101641	trpm2	0.77396	0.00415598	0.845021	0.0053262		ENSDARG00000099465	rnf213a	0.546832	0.00140288
341	ENSDARG00000067672	card9	1.06602	0.0360118														ENSDARG00000038918	drd1b	0.79597	0.0262601	0.837748	0.0160274		ENSDARG00000059574	fscn2a	0.916222	0.0344876
342	ENSDARG00000059722	ubac1	-1.2596	0.000241808														ENSDARG00000077761	nlgn4xb	1.71078	0.000300348	1.40626	0.00669508		ENSDARG00000036852	DXO	0.95511	0.0370016
343	ENSDARG00000035178	gna14	-0.513811	0.0276072														ENSDARG00000076309	mxra5b	1.43537	0.00296968	1.24586	0.0064644		ENSDARG00000092677	coa6	-0.659061	0.0116692
344	ENSDARG00000029372	rasa4	0.517547	0.0212358														ENSDARG00000102334	SH3RF3	1.38696	0.0065965	1.50386	0.00175309		ENSDARG00000074905	camk1da	1.07689	0.0284382
345	ENSDARG00000033735	ncf1	1.61226	2.2005e-12														ENSDARG00000105121	FAM135B	2.00201	1.5469e-08	1.81368	1.25916e-06		ENSDARG00000076014	ERC1	1.02272	0.0324876
346	ENSDARG00000059558	tecta	0.617646	0.0289273																					ENSDARG00000045748	stab2	0.534092	0.0236986
347	ENSDARG00000052148	ptgs1	0.544576	0.00158861																					ENSDARG00000032242	tnnt2c	-0.504821	0.00251146
348	ENSDARG00000035120	gldc	1.24672	1.52698e-27																					ENSDARG00000094799	plxnb2a	0.604987	0.0327297
349	ENSDARG00000067566	sftpbb	-0.86792	0.0145389																					ENSDARG00000089814	znf1042	-0.637651	0.019166
350	ENSDARG00000037000	fkbp11	1.48481	0.00421086																					ENSDARG00000104004	si:dkey-146c18.2	0.816492	0.0334211
351	ENSDARG00000016750	abcc6a	0.814109	0.00143305																					ENSDARG00000101389	zgc:174180	0.78903	0.042986
352	ENSDARG00000062430	gpd2	0.569547	0.0429108																					ENSDARG00000101757	si:dkey-27n6.4	0.731456	0.0303355
353	ENSDARG00000100504	ppp1r27b	2.4648	0.0459785																					ENSDARG00000005126	large1	0.798817	0.0482874
354	ENSDARG00000094990	si:dkey-91f15.1	-2.25686	2.17057e-05																					ENSDARG00000112632	si:ch211-106j21.6	0.525158	0.0466511
355	ENSDARG00000103840	lrrc8db	0.720048	2.79454e-08																					ENSDARG00000096762	si:dkey-61p9.11	1.26692	0.0234774
356	ENSDARG00000020625	jak1	0.510359	0.000668874																					ENSDARG00000100654	si:dkey-207m2.4	1.63868	0.0493711
357	ENSDARG00000010255	bin2b	0.65147	0.000870544																					ENSDARG00000089781	ciz1a	0.589566	0.0235943
358	ENSDARG00000097909	si:dkey-195m11.11	3.07643	1.5213e-17																					ENSDARG00000010042	dnm1a	0.515171	0.000622543
359	ENSDARG00000044318	itgb7	1.76697	0.0202519																					ENSDARG00000099133	UNC5C	1.28371	0.0110271
360	ENSDARG00000074002	slc6a11a	-0.724881	0.000527899																					ENSDARG00000068940	atp5meb	-0.574321	0.00968495
361	ENSDARG00000028396	fkbp5	0.728018	1.37246e-05																					ENSDARG00000062780	aifm3	0.882893	0.0490078
362	ENSDARG00000044280	opn1mw2	0.885128	0.00238153																					ENSDARG00000035625	snrnp27	-0.565609	0.000377578
363	ENSDARG00000060316	cish	0.812187	0.00426991																					ENSDARG00000068344	mmab	-0.674305	0.0083998
364	ENSDARG00000078894	hemk1	0.568855	0.0237931																					ENSDARG00000093945	vma21	-0.6265	0.00486755
365	ENSDARG00000052279	osgn1	-0.532922	0.000388122																					ENSDARG00000020952	si:ch211-214j8.1	0.721774	0.00106944
366	ENSDARG00000059906	sdc4	0.529691	2.97433e-05																					ENSDARG00000061541	unc5db	0.713536	0.0469941
367	ENSDARG00000103277	cyp24a1	2.51007	6.82696e-09																					ENSDARG00000027750	dpp7	-0.564568	0.0242747
368	ENSDARG00000100280	znfx1	1.19361	0.0126748																					ENSDARG00000076592	man1b1b	0.606236	0.0173591
369	ENSDARG00000013522	pck1	1.04144	4.98028e-11																					ENSDARG00000029406	h2ax	-0.622924	0.0263941
370	ENSDARG00000009505	prelid3b	0.511413	6.19814e-07																					ENSDARG00000011841	atp5l	-0.509438	0.0197271
371	ENSDARG00000032631	ltb4r	1.16533	0.000755872																					ENSDARG00000020178	nova1	0.501803	0.0260933
372	ENSDARG00000105328	si:dkey-23a13.17	3.06842	0.00164411																					ENSDARG00000053959	cdc42ep2	0.66533	0.0180542
373	ENSDARG00000105459		2.71938	0.0178241																					ENSDARG00000052881	dnajb5	1.2608	0.0368548
374	ENSDARG00000105430	si:ch73-368j24.11	1.99106	0.00013715																					ENSDARG00000002816	rasgrf2b	0.907916	0.0177445
375	ENSDARG00000105418	CU457819.4	2.81074	1.26267e-05																					ENSDARG00000104868	KCNT1	0.584967	0.0318154
376	ENSDARG00000105350	si:ch1073-153i20.4	3.52889	0.0167476																					ENSDARG00000011537	ugt2a5	-0.641061	0.0139305
377	ENSDARG00000078619	pnp5a	-0.853097	1.70722e-21																					ENSDARG00000088222	fam78ab	1.01823	0.049609
378	ENSDARG00000003203	rhcga	-1.5204	9.21885e-08																					ENSDARG00000114823	PLXNA1	0.507545	0.0459561
379	ENSDARG00000080020	il13ra1	0.952094	3.84209e-05																					ENSDARG00000099547	nbeal1	0.649192	0.0436197
380	ENSDARG00000010940	BX957278.1	1.05903	0.0142543																					ENSDARG00000036700	si:ch211-114n24.6	-0.513866	8.68581e-05
381	ENSDARG00000091234	si:ch73-335l21.4	1.19286	0.02652																					ENSDARG00000009782	myh11a	0.594295	6.83819e-08
382	ENSDARG00000091111	si:ch211-15b10.6	0.727227	0.00014127																					ENSDARG00000062884	map3k2	1.10831	0.0325091
383	ENSDARG00000105562	si:dkey-23i12.7	2.24853	2.52069e-05																					ENSDARG00000104367	casp20	-0.922002	0.0354232
384	ENSDARG00000056795	serpine1	1.08432	3.65561e-07																					ENSDARG00000004753	mylkb	0.575862	0.0191126
385	ENSDARG00000061096	dapk2a	0.750617	0.00787895																					ENSDARG00000099387	jpt1a	-0.533262	0.0126669
386	ENSDARG00000104129	si:dkey-23n7.10	1.08489	0.00511899																					ENSDARG00000044441	MYO7B	0.657505	0.00681186
387	ENSDARG00000059815	oaz2b	0.890748	0.00513892																					ENSDARG00000078868	tmem74b	1.06206	0.0174057
388	ENSDARG00000035852	cart3	1.25118	0.0212339																					ENSDARG00000078901	anks1ab	0.630662	0.0101074
389	ENSDARG00000051851	ctu2	0.683248	0.0125402																					ENSDARG00000078210	tulp1b	0.589906	0.03711
390	ENSDARG00000078882	slc22a31	0.586689	5.21786e-08																					ENSDARG00000014169	SYT2	0.994427	0.0325091
391	ENSDARG00000007769	sult5a1	1.60141	0.000742337																					ENSDARG00000114670	ube2c	-0.570854	0.0372444
392	ENSDARG00000069473	frem1a	-0.575311	1.24154e-05																					ENSDARG00000059824	soat2	-0.942339	0.0195734
393	ENSDARG00000078615	USP53	0.543593	0.049003																					ENSDARG00000102610	r3hdm2	0.613386	0.0406848
394	ENSDARG00000104501	FP236812.1	1.31543	0.000141602																					ENSDARG00000043770	si:dkey-192d15.2	0.728669	0.0253522
395	ENSDARG00000076766	zgc:163061	3.17032	0.000870544																					ENSDARG00000011410	aadat	0.58165	0.0284382
396	ENSDARG00000112175	zgc:173552	1.98777	0.00259631																					ENSDARG00000007398	lrrk1	1.11526	0.0249785
397	ENSDARG00000029204	tyrp1a	-0.539138	4.31573e-05																					ENSDARG00000075555	adamts17	0.614752	0.0478811
398	ENSDARG00000058553	sprb	-1.16168	0.000780937																					ENSDARG00000099257	si:ch73-119p20.1	0.563569	0.0346997
399	ENSDARG00000010572	slc25a25a	0.543314	0.000742337																					ENSDARG00000062956	dagla	0.63046	0.0036601
400	ENSDARG00000093364	mtmr3	-5.75716	0.00320656																					ENSDARG00000023868	si:dkey-172h23.2	0.679211	0.0113779
401	ENSDARG00000011122	pptc7a	0.557293	1.47147e-05																					ENSDARG00000034434	igf1rb	0.791474	0.015805
402	ENSDARG00000069627	si:ch211-255g12.8	1.55197	0.0331099																					ENSDARG00000021405	chd3	0.677156	0.0263701
403	ENSDARG00000043624	slc66a1	0.579932	9.49173e-05																					ENSDARG00000056725	hmgb3a	-0.501997	1.00928e-05
404	ENSDARG00000028507	itgb4	0.765088	1.51551e-09																					ENSDARG00000036058	gnao1b	-0.513962	0.0334611
405	ENSDARG00000069279	elovl7a	-0.59614	0.00161228																					ENSDARG00000074465	vps13c	0.542044	0.00140556
406	ENSDARG00000013711	zgc:77486	1.21184	3.87691e-09																					ENSDARG00000053499	isl2b	-0.538506	0.00163599
407	ENSDARG00000014670	colgalt2	-0.75308	0.0107593																					ENSDARG00000068460	otog	0.689343	0.000611435
408	ENSDARG00000042816	mmp9	3.16961	2.32033e-82																					ENSDARG00000010878	cdkn1ca	-0.630736	0.0117879
409	ENSDARG00000042725	cebpb	0.87314	3.65561e-07																					ENSDARG00000052114	crtc3	0.645275	0.0306304
410	ENSDARG00000020114	slc20a1a	1.05367	1.93775e-05																					ENSDARG00000068291	tmem208	-0.65646	0.0191126
411	ENSDARG00000102758	FO704661.1	1.90681	0.000255227																					ENSDARG00000075017	myzap	-0.558516	0.0013068
412	ENSDARG00000104716	zgc:91849	0.711288	0.00306988																					ENSDARG00000037145	slc8a4b	0.522081	0.00204895
413	ENSDARG00000070272	casp10	2.0898	1.46027e-05																					ENSDARG00000102556	nfat5b	1.04773	0.00455032
414	ENSDARG00000069934	parp4	0.566493	0.000912157																					ENSDARG00000067829	ppargc1a	0.559092	0.00911919
415	ENSDARG00000069844	acod1	3.38565	7.44203e-21																					ENSDARG00000026376	aco1	0.561109	0.000268777
416	ENSDARG00000014427	mxe	3.21911	0.00819503																					ENSDARG00000041086	LO018380.1	1.04592	0.028537
417	ENSDARG00000029497	tfcp2l1	1.39443	0.0023772																					ENSDARG00000099092	RASGRP2	1.16305	0.0308839
418	ENSDARG00000076321	col28a2a	-0.685361	0.00421086																					ENSDARG00000099470	muc5.3	0.83074	0.000492689
419	ENSDARG00000006008	dct	-0.682888	5.36287e-09																					ENSDARG00000078979	arhgef40	0.603971	0.0497973
420	ENSDARG00000098602	CABZ01001434.1	2.93425	0.00210792																					ENSDARG00000098625	efna5b	0.867718	0.0466939
421	ENSDARG00000109607	CABZ01059559.1	1.48891	0.0401998																					ENSDARG00000062823	pi4kab	0.643159	0.00849622
422	ENSDARG00000103775	thbs1a	0.861877	3.43543e-19																					ENSDARG00000079123	ikbkb	0.533322	0.0284427
423	ENSDARG00000105274	CABZ01074130.1	-1.24736	1.67625e-16																					ENSDARG00000060766	pxnb	1.00129	0.00236167
424																									ENSDARG00000055723	hsp70l	0.759532	0.00846855
425																									ENSDARG00000038974	FO904844.1	0.584755	0.0251867
426																									ENSDARG00000012534	slc6a6a	0.637361	0.0339885
427																									ENSDARG00000100402	fgd1	0.674074	0.00356555
428																									ENSDARG00000043593	rapgef1a	0.653767	0.0235943
429																									ENSDARG00000062346	cacna1ea	0.996096	0.0457733
430																									ENSDARG00000043093	mpeg1.2	1.2307	3.39947e-05
431																									ENSDARG00000104329	si:ch73-281k2.5	-0.549113	0.0150828
432																									ENSDARG00000038655	ajap1	1.88837	0.00188171
433																									ENSDARG00000069009	si:ch211-147a11.3	-0.570901	0.0242747
434																									ENSDARG00000078052	emilin3a	-0.509889	0.00720022
435																									ENSDARG00000056210	hspa1b	0.832085	0.00600754
436																									ENSDARG00000055825	celsr3	0.549177	0.0209558
437																									ENSDARG00000055225	dock8	0.547525	0.000444729
438																									ENSDARG00000054771	ghra	1.02809	0.0490078
439																									ENSDARG00000079327	hmcn2	0.502143	0.00491564
440																									ENSDARG00000053512	crybb2	-1.23506	0.033703
441																									ENSDARG00000100965	ep400	0.521498	0.0339885
442																									ENSDARG00000006137	star	-0.78367	0.0386412
443																									ENSDARG00000027582	angptl7	-0.621317	0.00312953
444																									ENSDARG00000003181	sult1st4	-0.717783	0.0220092
445																									ENSDARG00000110642	cacna1db	1.21628	0.0434355
446																									ENSDARG00000079872	rapgef4	0.572618	0.0427547
447																									ENSDARG00000063580	ppp1r9ala	0.514457	0.038355
448																									ENSDARG00000079964	dlx2a	-0.558751	0.000326824
449																									ENSDARG00000042114	bin1a	1.12835	0.0228255
450																									ENSDARG00000075111	als2a	0.887168	0.0151616
451																									ENSDARG00000058222	mpp4a	1.36332	0.0436206
452																									ENSDARG00000078593	vwa8	0.564378	0.0327486
453																									ENSDARG00000076914	lacc1	0.67052	0.0163003
454																									ENSDARG00000062696	dgkg	0.953892	0.0106534
455																									ENSDARG00000077139	col6a3	0.603205	0.00308261
456																									ENSDARG00000069485	spryd7b	-0.575603	0.0128462
457																									ENSDARG00000056617	rpgra	0.980165	0.0197271
458																									ENSDARG00000032197	klf12b	0.677804	0.0399942
459																									ENSDARG00000091342	adcy5	0.548239	0.00849792
460																									ENSDARG00000061265	lmln	0.620354	0.0349589
461																									ENSDARG00000060504	pfkla	0.527245	0.0117879
462																									ENSDARG00000060482	mid1	0.86123	0.0324876
463																									ENSDARG00000075685	tlr7	0.568079	0.0232656
464																									ENSDARG00000099088	edar	0.825511	0.0451982
465																									ENSDARG00000108505	mmd2b	1.35437	0.0453376
466																									ENSDARG00000098523	NCAM2	0.556993	0.0377267
467																									ENSDARG00000102440	CABZ01070852.1	0.582997	0.0235822
468																									ENSDARG00000103973	CABZ01051602.1	0.991735	0.000351161
