# Supplementary material for: TnP and AHR-CYP1A1 Signaling Crosstalk in an Injury-Induced Zebrafish Inflammation Model
Source: Pharmaceuticals (Basel). 2024 Aug 31;17(9):1155. doi: 10.3390/ph17091155 (PMC11435205; doi:10.3390/ph17091155)
Supplement: Supplementary file 1 [file pharmaceuticals-17-01155-s001.zip › Table S3. GO Enrichment Analysis.xlsx]

## Sheet: WT - Inflamed
WT Inflamed = wound-induced inflamed vs. Control
Downregulated DEGs (#57)												Upregulated DEGs (#209)
ONTOLOGY	ID	Description	GeneRatio	BgRatio	pvalue	p.adjust	qvalue	geneID	Count			ONTOLOGY	ID	Description	GeneRatio	BgRatio	pvalue	p.adjust	qvalue	geneID	Count		ONTOLOGY	ID	Description	GeneRatio	BgRatio	pvalue	p.adjust	qvalue	geneID	Count
BP	GO:0033333	fin development	4/41	113/18057	0.000123161	0.029351	0.0258309	323481/30438/566702/794315	4			BP	GO:0006952	defense response	29/158	468/18057	8.08147e-17	8.73607e-14	7.26482e-14	795785/405770/393386/102997062/100005593/415100/368917/562007/561067/100537110/406471/402837/30554/100170820/403139/570832/792472/792160/568326/30767/503594/567444/450028/378966/553612/406397/571584/795305/100332237	29		MF	GO:0015291	secondary active transmembrane transporter activity	11/146	230/17701	3.29897e-06	0.000752166	0.000597288	368885/565439/568258/566075/564474/791185/100150452/393510/387592/560601/406458	11
BP	GO:0048736	appendage development	4/41	121/18057	0.000160388	0.029351	0.0258309	323481/30438/566702/794315	4			BP	GO:0006954	inflammatory response	16/158	214/18057	6.44598e-11	1.76149e-08	1.46483e-08	795785/405770/102997062/100005593/415100/368917/562007/100537110/406471/30554/100170820/403139/568326/503594/406397/100332237	16		MF	GO:0022804	active transmembrane transporter activity	12/146	379/17701	7.30695e-05	0.00654864	0.00520022	368885/565439/568258/566075/564474/791185/100150452/393510/387592/566555/560601/406458	12
												BP	GO:0043207	response to external biotic stimulus	22/158	453/18057	7.17859e-11	1.76149e-08	1.46483e-08	795785/405770/415100/562007/561067/406471/402837/100170820/393939/403139/570832/792472/792160/568326/567444/450028/378966/553612/406397/140814/571584/795305	22		MF	GO:0140375	immune receptor activity	6/146	89/17701	9.40321e-05	0.00654864	0.00520022	100006778/100537110/565104/100135062/503594/799475	6
												BP	GO:0051707	response to other organism	22/158	453/18057	7.17859e-11	1.76149e-08	1.46483e-08	795785/405770/415100/562007/561067/406471/402837/100170820/393939/403139/570832/792472/792160/568326/567444/450028/378966/553612/406397/140814/571584/795305	22		MF	GO:0019955	cytokine binding	5/146	58/17701	0.000114889	0.00654864	0.00520022	795785/100006778/406471/565104/503594	5
												BP	GO:0009607	response to biotic stimulus	22/158	456/18057	8.1475e-11	1.76149e-08	1.46483e-08	795785/405770/415100/562007/561067/406471/402837/100170820/393939/403139/570832/792472/792160/568326/567444/450028/378966/553612/406397/140814/571584/795305	22		MF	GO:0015293	symporter activity	7/146	141/17701	0.00016919	0.00718716	0.00570725	368885/565439/564474/100150452/393510/387592/406458	7
												BP	GO:0044419	biological process involved in interspecies interaction between organisms	22/158	484/18057	2.53519e-10	4.23854e-08	3.52472e-08	795785/405770/415100/562007/561067/406471/402837/100170820/393939/403139/570832/792472/792160/568326/567444/450028/378966/553612/406397/140814/571584/795305	22		MF	GO:0004222	metalloendopeptidase activity	6/146	101/17701	0.000189136	0.00718716	0.00570725	387293/678531/100005593/368917/569618/406397	6
												BP	GO:0034097	response to cytokine	14/158	169/18057	2.74466e-10	4.23854e-08	3.52472e-08	795785/100006778/405770/415100/100170820/565104/568326/30767/100135062/503594/406650/567444/557526/799475	14		MF	GO:0004896	cytokine receptor activity	5/146	77/17701	0.000437015	0.0137788	0.0109416	100006778/565104/100135062/503594/799475	5
												BP	GO:0098542	defense response to other organism	18/158	333/18057	7.99876e-10	1.08083e-07	8.98808e-08	795785/405770/415100/561067/406471/402837/100170820/403139/570832/792472/792160/568326/567444/450028/378966/553612/571584/795305	18		MF	GO:0005355	glucose transmembrane transporter activity	3/146	19/17701	0.000483466	0.0137788	0.0109416	100330897/393510/560602	3
												BP	GO:0050900	leukocyte migration	12/158	142/18057	4.3248e-09	5.19457e-07	4.31975e-07	541320/795785/387293/405770/100005593/100009638/568241/368917/406471/100170820/568326/406397	12		MF	GO:0004175	endopeptidase activity	11/146	419/17701	0.000719151	0.0182185	0.0144671	387293/678531/101886133/100005593/368917/436641/792472/554458/569618/406397/557302	11
												BP	GO:0019221	cytokine-mediated signaling pathway	12/158	144/18057	5.07348e-09	5.48443e-07	4.56079e-07	795785/100006778/405770/100170820/565104/568326/30767/100135062/503594/567444/557526/799475	12		MF	GO:0046943	carboxylic acid transmembrane transporter activity	6/146	141/17701	0.00111757	0.0218464	0.017348	368885/791156/795588/564474/791185/561766	6
												BP	GO:0009617	response to bacterium	14/158	214/18057	6.01174e-09	5.9079e-07	4.91294e-07	795785/405770/562007/406471/402837/100170820/403139/792472/450028/553612/406397/140814/571584/795305	14		MF	GO:0015145	monosaccharide transmembrane transporter activity	3/146	26/17701	0.00124356	0.0218464	0.017348	100330897/393510/560602	3
												BP	GO:0071345	cellular response to cytokine stimulus	12/158	152/18057	9.37724e-09	8.44733e-07	7.02471e-07	795785/100006778/405770/100170820/565104/568326/30767/100135062/503594/567444/557526/799475	12		MF	GO:0015149	hexose transmembrane transporter activity	3/146	26/17701	0.00124356	0.0218464	0.017348	100330897/393510/560602	3
												BP	GO:0042742	defense response to bacterium	9/158	101/18057	2.51416e-07	2.09062e-05	1.73854e-05	405770/406471/402837/100170820/403139/450028/553612/571584/795305	9		MF	GO:0005342	organic acid transmembrane transporter activity	6/146	144/17701	0.00124563	0.0218464	0.017348	368885/791156/795588/564474/791185/561766	6
												BP	GO:0042554	superoxide anion generation	4/158	13/18057	3.79439e-06	0.000292981	0.00024364	393386/572245/378966/562473	4		MF	GO:0051119	sugar transmembrane transporter activity	3/146	27/17701	0.0013906	0.0226468	0.0179836	100330897/393510/560602	3
												BP	GO:0097529	myeloid leukocyte migration	8/158	108/18057	4.82918e-06	0.000348023	0.000289412	795785/387293/405770/100009638/568241/406471/100170820/568326	8		MF	GO:0015297	antiporter activity	4/146	67/17701	0.00227585	0.034593	0.02747	568258/566075/791185/560601	4
												BP	GO:0072593	reactive oxygen species metabolic process	6/158	55/18057	8.30235e-06	0.000560927	0.000466461	393386/556258/572245/378966/562473/795305	6		MF	GO:0002020	protease binding	2/146	10/17701	0.00291144	0.0409308	0.0325027	368917/406650	2
												BP	GO:1990266	neutrophil migration	7/158	84/18057	8.8529e-06	0.00056294	0.000468135	795785/405770/100009638/568241/406471/100170820/568326	7		MF	GO:0008237	metallopeptidase activity	6/146	172/17701	0.00305185	0.0409308	0.0325027	387293/678531/100005593/368917/569618/406397	6
												BP	GO:0002682	regulation of immune system process	13/158	356/18057	1.5444e-05	0.000918927	0.00076417	100005593/368917/570830/100537110/406471/558139/403139/570832/792472/792160/751704/567444/406397	13		MF	GO:0005126	cytokine receptor binding	5/146	124/17701	0.00365837	0.0463393	0.0367976	795785/405770/100170820/568326/557526	5
												BP	GO:0097530	granulocyte migration	7/158	92/18057	1.61514e-05	0.000918927	0.00076417	795785/405770/100009638/568241/406471/100170820/568326	7		MF	GO:0003810	protein-glutamine gamma-glutamyltransferase activity	2/146	12/17701	0.00422417	0.0481556	0.0382399	559012/100334173	2
												BP	GO:0006801	superoxide metabolic process	4/158	22/18057	3.65064e-05	0.00197317	0.00164087	393386/572245/378966/562473	4		MF	GO:0008271	secondary active sulfate transmembrane transporter activity	2/146	12/17701	0.00422417	0.0481556	0.0382399	791185/387592	2
												BP	GO:0009725	response to hormone	10/158	236/18057	4.44004e-05	0.00228556	0.00190065	100330897/565656/402837/79378/565104/393510/30767/406650/378727/799475	10
												BP	GO:0045087	innate immune response	9/158	198/18057	6.28039e-05	0.00308596	0.00256625	415100/406471/402837/100170820/403139/570832/792472/568326/567444	9
												BP	GO:0031099	regeneration	9/158	209/18057	9.51071e-05	0.00447003	0.00371723	100006778/405770/406471/317638/373081/30767/503594/30269/406397	9
												BP	GO:0002252	immune effector process	7/158	130/18057	0.000147647	0.00665026	0.00553028	406471/558139/570832/792472/100135062/503594/406397	7
												BP	GO:0050776	regulation of immune response	8/158	175/18057	0.000155363	0.00671789	0.00558652	570830/100537110/558139/403139/570832/792472/792160/567444	8
												BP	GO:0090594	inflammatory response to wounding	3/158	13/18057	0.00017627	0.00732875	0.0060945	562007/30554/406397	3
												BP	GO:0014070	response to organic cyclic compound	7/158	138/18057	0.000213653	0.00832824	0.00692567	405770/565656/402837/140634/445232/100004700/378727	7
												BP	GO:0002684	positive regulation of immune system process	9/158	233/18057	0.000215718	0.00832824	0.00692567	100005593/368917/100537110/558139/403139/570832/792472/567444/406397	9
												BP	GO:0030595	leukocyte chemotaxis	6/158	99/18057	0.000233913	0.00871932	0.00725089	795785/387293/405770/406471/100170820/568326	6
												BP	GO:0046686	response to cadmium ion	3/158	15/18057	0.000276844	0.00997561	0.0082956	100174951/100126123/560210	3
												BP	GO:0009615	response to virus	6/158	104/18057	0.000305611	0.010657	0.0088622	405770/561067/406471/393939/792160/568326	6
												BP	GO:0006509	membrane protein ectodomain proteolysis	3/158	16/18057	0.000338547	0.0110948	0.00922633	100005593/368917/406650	3
												BP	GO:0060326	cell chemotaxis	6/158	106/18057	0.000338695	0.0110948	0.00922633	795785/387293/405770/406471/100170820/568326	6
												BP	GO:0030593	neutrophil chemotaxis	5/158	71/18057	0.000393613	0.0125146	0.010407	795785/405770/406471/100170820/568326	5
												BP	GO:0033993	response to lipid	7/158	159/18057	0.000504769	0.0155901	0.0129646	795785/405770/565656/402837/100004095/100004700/378727	7
												BP	GO:0016064	immunoglobulin mediated immune response	4/158	44/18057	0.000583357	0.0170435	0.0141732	558139/570832/100135062/503594	4
												BP	GO:0019724	B cell mediated immunity	4/158	44/18057	0.000583357	0.0170435	0.0141732	558139/570832/100135062/503594	4
												BP	GO:0071621	granulocyte chemotaxis	5/158	79/18057	0.000644212	0.0180719	0.0150284	795785/405770/406471/100170820/568326	5
												BP	GO:1901700	response to oxygen-containing compound	11/158	390/18057	0.000655127	0.0180719	0.0150284	795785/405770/100330897/402837/100004095/100536659/445232/393510/30767/100004700/378727	11
												BP	GO:0030574	collagen catabolic process	3/158	20/18057	0.000671705	0.0180719	0.0150284	387293/678531/406397	3
												BP	GO:0002253	activation of immune response	6/158	121/18057	0.000685427	0.0180719	0.0150284	100537110/558139/403139/570832/792472/567444	6
												BP	GO:0030162	regulation of proteolysis	8/158	224/18057	0.000810142	0.0208515	0.0173399	751765/100005593/368917/569051/436641/406650/100136840/557302	8
												BP	GO:0015711	organic anion transport	8/158	226/18057	0.00085818	0.0211383	0.0175784	368885/791156/100330897/795588/566075/564474/791185/561766	8
												BP	GO:1901701	cellular response to oxygen-containing compound	9/158	282/18057	0.000860394	0.0211383	0.0175784	795785/405770/402837/100004095/100536659/445232/393510/30767/378727	9
												BP	GO:0033619	membrane protein proteolysis	3/158	22/18057	0.000895823	0.0215197	0.0178955	100005593/368917/406650	3
												BP	GO:0032101	regulation of response to external stimulus	8/158	238/18057	0.00119667	0.0281217	0.0233857	100006778/406471/403139/792160/567444/558477/100136840/406397	8
												BP	GO:0032870	cellular response to hormone stimulus	7/158	186/18057	0.00126908	0.0291661	0.0242542	402837/79378/565104/393510/30767/378727/799475	7
												BP	GO:0080134	regulation of response to stress	9/158	299/18057	0.00129507	0.0291661	0.0242542	100006778/406471/403139/792160/567444/558477/557526/100136840/406397	9
												BP	GO:0052548	regulation of endopeptidase activity	5/158	94/18057	0.00141282	0.0300673	0.0250036	751765/569051/406650/100136840/557302	5
												BP	GO:0071396	cellular response to lipid	5/158	94/18057	0.00141282	0.0300673	0.0250036	795785/405770/402837/100004095/378727	5
												BP	GO:0006835	dicarboxylic acid transport	3/158	26/18057	0.00147416	0.0300673	0.0250036	368885/564474/791185	3
												BP	GO:0038061	NIK/NF-kappaB signaling	3/158	26/18057	0.00147416	0.0300673	0.0250036	405770/415100/557526	3
												BP	GO:0046503	glycerolipid catabolic process	3/158	26/18057	0.00147416	0.0300673	0.0250036	30554/492483/436610	3
												BP	GO:0050778	positive regulation of immune response	6/158	141/18057	0.00151509	0.0303298	0.0252219	100537110/558139/403139/570832/792472/567444	6
												BP	GO:0006959	humoral immune response	4/158	57/18057	0.00155448	0.0305527	0.0254073	795785/558139/570832/792472	4
												BP	GO:0002449	lymphocyte mediated immunity	4/158	59/18057	0.00176703	0.0341099	0.0283654	558139/570832/100135062/503594	4
												BP	GO:0045862	positive regulation of proteolysis	5/158	102/18057	0.00202747	0.0378792	0.0314999	751765/100005593/368917/436641/557302	5
												BP	GO:0032963	collagen metabolic process	3/158	29/18057	0.00203237	0.0378792	0.0314999	387293/678531/406397	3
												BP	GO:0052547	regulation of peptidase activity	6/158	151/18057	0.00214385	0.0392798	0.0326646	751765/569051/436641/406650/100136840/557302	6
												BP	GO:0002460	adaptive immune response based on somatic recombination of immune receptors built from immunoglobulin superfamily domains	4/158	63/18057	0.00225107	0.0405568	0.0337266	558139/570832/100135062/503594	4
												BP	GO:0008285	negative regulation of cell population proliferation	5/158	107/18057	0.00249916	0.0442884	0.0368297	100538016/317638/792160/30269/406397	5
												BP	GO:0009611	response to wounding	6/158	159/18057	0.00277479	0.0483798	0.0402321	100006778/562007/30554/558477/100136840/406397	6

## Sheet: WT - 5 mM TnP Inflamed
WT 5 mM TnP/inflamed = 5 mM TnP/Inflamed vs. Inflamed
Downregulated DEGs (#37)																							Upregulated DEGs (#29)
ONTOLOGY	ID	Description	GeneRatio	BgRatio	pvalue	p.adjust	qvalue	geneID	Count		ONTOLOGY	ID	Description	GeneRatio	BgRatio	pvalue	p.adjust	qvalue	geneID	Count			ONTOLOGY	ID	Description	GeneRatio	BgRatio	pvalue	p.adjust	qvalue	geneID	Count		ONTOLOGY	ID	Description	GeneRatio	BgRatio	pvalue	p.adjust	qvalue	geneID	Count		ONTOLOGY	ID	Description	GeneRatio	BgRatio
BP	GO:0009266	response to temperature stimulus	3/26	48/18057	4.39068e-05	0.00627867	0.00448312	323922/140633/565155	3		MF	GO:0051082	unfolded protein binding	3/24	78/17701	0.00015585	0.0140265	0.0113196	323922/565155/445177	3			BP	GO:0051052	regulation of DNA metabolic process	4/24	114/18057	1.45237e-05	0.00240539	0.00172353	572849/503753/550353/322508	4		MF	GO:0008028	monocarboxylic acid transmembrane transporter activity	3/24	39/17701	1.93831e-05	0.00098854	0.000714116	445158/795588/561766	3		CC	GO:0044815	DNA packaging complex	3/24	97/18405
BP	GO:0009409	response to cold	2/26	16/18057	0.000236287	0.0168945	0.0120631	140633/565155	2		MF	GO:0051087	chaperone binding	2/24	44/17701	0.00160974	0.0412854	0.033318	323922/445177	2			BP	GO:0000018	regulation of DNA recombination	3/24	38/18057	1.68799e-05	0.00240539	0.00172353	572849/550353/322508	3		MF	GO:0031492	nucleosomal DNA binding	2/24	24/17701	0.000477487	0.012004	0.00867162	550353/322508	2		CC	GO:0032993	protein-DNA complex	3/24	105/18405
BP	GO:0009408	response to heat	2/26	22/18057	0.000452442	0.0215664	0.0153989	323922/565155	2		MF	GO:0031072	heat shock protein binding	2/24	46/17701	0.00175828	0.0412854	0.033318	323922/445177	2			BP	GO:0015718	monocarboxylic acid transport	3/24	84/18057	0.000183161	0.0174003	0.0124678	445158/795588/561766	3		MF	GO:0046943	carboxylic acid transmembrane transporter activity	3/24	141/17701	0.000885826	0.012004	0.00867162	445158/795588/561766	3		CC	GO:0000786	nucleosome	2/24	69/18405
BP	GO:0006457	protein folding	3/26	140/18057	0.00104072	0.0372058	0.0265658	323922/565155/445177	3		MF	GO:0042887	amide transmembrane transporter activity	2/24	47/17701	0.00183491	0.0412854	0.033318	564474/326634	2			BP	GO:0045910	negative regulation of DNA recombination	2/24	28/18057	0.000626606	0.0438302	0.0314056	550353/322508	2		MF	GO:0005342	organic acid transmembrane transporter activity	3/24	144/17701	0.00094149	0.012004	0.00867162	445158/795588/561766	3
																							BP	GO:0030261	chromosome condensation	2/24	31/18057	0.000768951	0.0438302	0.0314056	550353/322508	2		MF	GO:0031491	nucleosome binding	2/24	43/17701	0.00153784	0.015686	0.0113315	550353/322508	2
																							BP	GO:0006310	DNA recombination	3/24	167/18057	0.00136323	0.0496554	0.0355795	572849/550353/322508	3		MF	GO:0008514	organic anion transmembrane transporter activity	3/24	196/17701	0.00227965	0.019377	0.0139979	445158/795588/561766	3
																							BP	GO:0006334	nucleosome assembly	2/24	42/18057	0.00141115	0.0496554	0.0355795	550353/322508	2		MF	GO:0031490	chromatin DNA binding	2/24	60/17701	0.00297232	0.0216555	0.0156438	550353/322508	2
																							BP	GO:0046942	carboxylic acid transport	3/24	177/18057	0.00161066	0.0496554	0.0355795	445158/795588/561766	3		MF	GO:0003682	chromatin binding	3/24	255/17701	0.00478125	0.0304804	0.0220189	572849/550353/322508	3
																							BP	GO:0015849	organic acid transport	3/24	179/18057	0.0016633	0.0496554	0.0355795	445158/795588/561766	3
																							BP	GO:0034728	nucleosome organization	2/24	48/18057	0.00183979	0.0496554	0.0355795	550353/322508	2
																							BP	GO:0051053	negative regulation of DNA metabolic process	2/24	49/18057	0.00191652	0.0496554	0.0355795	550353/322508	2
[truncated: 5 more columns]

## Sheet: WT - 100 mM TnP Inflamed
WT 100 mM TnP/inflamed = 100 mM TnP/Inflamed vs. Inflamed
Downregulated DEGs (#205)																																		Upregulated DEGs (#353)
ONTOLOGY	ID	Description	GeneRatio	BgRatio	pvalue	p.adjust	qvalue	geneID	Count		ONTOLOGY	ID	Description	GeneRatio	BgRatio	pvalue	p.adjust	qvalue	geneID	Count		ONTOLOGY	ID	Description	GeneRatio	BgRatio	pvalue	p.adjust	qvalue	geneID	Count			ONTOLOGY	ID	Description	GeneRatio	BgRatio	pvalue	p.adjust	qvalue	geneID	Count		ONTOLOGY	ID	Description	GeneRatio	BgRatio
BP	GO:0008380	RNA splicing	14/158	304/18057	4.75238e-07	0.000584542	0.000544272	557397/321886/321857/368893/321556/555643/436702/394074/406264/333996/557528/573001/100005893/406267	14		MF	GO:0003735	structural constituent of ribosome	10/162	159/17701	2.06654e-06	0.000489771	0.000467691	557397/572109/436759/751746/393723/114420/415159/192299/100034614/553805	10		CC	GO:0098798	mitochondrial protein-containing complex	12/168	199/18405	2.96535e-07	5.24867e-05	4.05785e-05	751746/415243/445122/751649/553660/559659/100034614/406306/402883/556538/553805/798291	12			BP	GO:0009410	response to xenobiotic stimulus	9/219	90/18057	1.45303e-06	0.00172765	0.0015708	553969/140634/492484/494153/393108/100034366/553537/322412/393484	9		MF	GO:0046906	tetrapyrrole binding	17/230	164/17701
BP	GO:0051085	chaperone cofactor-dependent protein refolding	5/158	28/18057	4.02101e-06	0.00125557	0.00116907	327244/445177/378848/559805/58041	5		MF	GO:0051082	unfolded protein binding	6/162	78/17701	7.98487e-05	0.00674349	0.00643948	323922/327244/565155/445177/378848/58041	6		CC	GO:0005840	ribosome	10/168	184/18405	7.50304e-06	0.000661618	0.000511509	557397/572109/436759/751746/393723/114420/415159/192299/100034614/553805	10			BP	GO:0071466	cellular response to xenobiotic stimulus	8/219	81/18057	6.19647e-06	0.0036838	0.00334935	140634/492484/494153/393108/100034366/553537/322412/393484	8		MF	GO:0004497	monooxygenase activity	16/230	143/17701
BP	GO:0051084	'de novo' post-translational protein folding	5/158	29/18057	4.82453e-06	0.00125557	0.00116907	327244/445177/378848/559805/58041	5		MF	GO:0003729	mRNA binding	10/162	244/17701	8.53606e-05	0.00674349	0.00643948	393467/641483/192299/555643/560127/394074/406264/557528/573001/406267	10		CC	GO:0098800	inner mitochondrial membrane protein complex	8/168	118/18405	1.27272e-05	0.000661618	0.000511509	415243/445122/553660/559659/406306/402883/556538/798291	8			BP	GO:0006805	xenobiotic metabolic process	6/219	52/18057	3.7984e-05	0.0150543	0.0136876	492484/494153/393108/100034366/553537/393484	6		MF	GO:0020037	heme binding	16/230	156/17701
BP	GO:0043153	entrainment of circadian clock by photoperiod	4/158	14/18057	5.27597e-06	0.00125557	0.00116907	140633/83774/100003956/406204	4		MF	GO:0051087	chaperone binding	4/162	44/17701	0.000690029	0.0387635	0.037016	323922/327244/445177/58041	4		CC	GO:0005747	mitochondrial respiratory chain complex I	5/168	37/18405	2.05447e-05	0.000661618	0.000511509	415243/445122/553660/406306/556538	5			BP	GO:0010675	regulation of cellular carbohydrate metabolic process	5/219	36/18057	6.95708e-05	0.0206799	0.0188024	566188/794083/393971/561007/100001260	5		MF	GO:0016705	oxidoreductase activity, acting on paired donors, with incorporation or reduction of molecular oxygen	17/230	198/17701
BP	GO:0006458	'de novo' protein folding	5/158	30/18057	5.7487e-06	0.00125557	0.00116907	327244/445177/378848/559805/58041	5		MF	GO:0031072	heat shock protein binding	4/162	46/17701	0.000817796	0.0387635	0.037016	323922/327244/445177/378848	4		CC	GO:0045271	respiratory chain complex I	5/168	37/18405	2.05447e-05	0.000661618	0.000511509	415243/445122/553660/406306/556538	5			BP	GO:0006109	regulation of carbohydrate metabolic process	5/219	38/18057	9.08223e-05	0.0212323	0.0193046	566188/794083/393971/561007/100001260	5		MF	GO:0005506	iron ion binding	16/230	184/17701
BP	GO:0043484	regulation of RNA splicing	8/158	113/18057	6.7657e-06	0.00125557	0.00116907	557397/321857/321556/394074/406264/333996/100005893/406267	8													CC	GO:0030964	NADH dehydrogenase complex	5/168	38/18405	2.34838e-05	0.000661618	0.000511509	415243/445122/553660/406306/556538	5			BP	GO:0006775	fat-soluble vitamin metabolic process	4/219	21/18057	0.000107143	0.0212323	0.0193046	556575/556528/558239/100004700	4		MF	GO:0016712	oxidoreductase activity, acting on paired donors, with incorporation or reduction of molecular oxygen, reduced flavin or flavoprotein as one donor, and incorporation of one atom of oxygen	8/230	51/17701
BP	GO:0009649	entrainment of circadian clock	4/158	15/18057	7.14552e-06	0.00125557	0.00116907	140633/83774/100003956/406204	4													CC	GO:0031966	mitochondrial membrane	14/168	412/18405	2.61657e-05	0.000661618	0.000511509	550526/436985/415243/445122/751649/553660/415159/559659/406306/402883/393160/556538/798291/494065	14			BP	GO:0007602	phototransduction	5/219	47/18057	0.00025404	0.0431505	0.0392329	100884131/447916/550575/569628/30503	5		MF	GO:0022804	active transmembrane transporter activity	19/230	379/17701
BP	GO:0042752	regulation of circadian rhythm	5/158	35/18057	1.26416e-05	0.00172769	0.00160867	140633/83774/494487/100003956/406204	5													CC	GO:0051233	spindle midzone	4/168	22/18405	4.30939e-05	0.000953452	0.000737132	492815/797431/259194/445246	4			BP	GO:0009308	amine metabolic process	5/219	49/18057	0.000309662	0.0460234	0.041845	30207/556522/555401/641560/571967	5		MF	GO:0046943	carboxylic acid transmembrane transporter activity	11/230	141/17701
BP	GO:0061077	chaperone-mediated protein folding	5/158	35/18057	1.26416e-05	0.00172769	0.00160867	327244/445177/378848/559805/58041	5													CC	GO:0005740	mitochondrial envelope	14/168	441/18405	5.47846e-05	0.000993256	0.000767905	550526/436985/415243/445122/751649/553660/415159/559659/406306/402883/393160/556538/798291/494065	14														MF	GO:0005342	organic acid transmembrane transporter activity	11/230	144/17701
BP	GO:0032922	circadian regulation of gene expression	5/158	42/18057	3.15311e-05	0.00387832	0.00361114	140633/83774/494487/100003956/406204	5													CC	GO:0005743	mitochondrial inner membrane	11/168	281/18405	5.61161e-05	0.000993256	0.000767905	436985/415243/445122/553660/415159/559659/406306/402883/556538/798291/494065	11														MF	GO:0008514	organic anion transmembrane transporter activity	12/230	196/17701
BP	GO:0009648	photoperiodism	4/158	22/18057	3.65064e-05	0.00408208	0.00380086	140633/83774/100003956/406204	4													CC	GO:0019866	organelle inner membrane	11/168	311/18405	0.000138106	0.00222224	0.00171806	436985/415243/445122/553660/415159/559659/406306/402883/556538/798291/494065	11														MF	GO:0015291	secondary active transmembrane transporter activity	13/230	230/17701
BP	GO:0000280	nuclear division	9/158	187/18057	4.02889e-05	0.00412961	0.00384512	492815/797431/798766/259194/100332714/570062/58025/333996/445246	9													CC	GO:1990904	ribonucleoprotein complex	14/168	493/18405	0.000177159	0.00261309	0.00202023	436759/751746/393723/114420/553616/192299/321556/100034614/436702/553805/406264/336141/100005893/406267	14														MF	GO:0008028	monocarboxylic acid transmembrane transporter activity	6/230	39/17701
BP	GO:0009266	response to temperature stimulus	5/158	48/18057	6.08428e-05	0.00575666	0.00536008	323922/140633/565155/83774/406204	5													CC	GO:0005746	mitochondrial respirasome	5/168	65/18405	0.000316887	0.00417033	0.00322416	415243/445122/553660/406306/556538	5														MF	GO:0015293	symporter activity	10/230	141/17701
BP	GO:0048285	organelle fission	9/158	210/18057	9.86327e-05	0.00866559	0.0080686	492815/797431/798766/259194/100332714/570062/58025/333996/445246	9													CC	GO:0044391	ribosomal subunit	7/168	142/18405	0.000329856	0.00417033	0.00322416	436759/751746/393723/114420/192299/100034614/553805	7														MF	GO:0008235	metalloexopeptidase activity	6/230	50/17701
BP	GO:0007623	circadian rhythm	6/158	88/18057	0.000122416	0.0100189	0.00932864	140633/83774/494487/100003956/58118/406204	6													CC	GO:0098803	respiratory chain complex	5/168	68/18405	0.00039122	0.0046164	0.00356903	415243/445122/553660/406306/556538	5														MF	GO:0004180	carboxypeptidase activity	5/230	35/17701
BP	GO:0000070	mitotic sister chromatid segregation	6/158	89/18057	0.000130327	0.0100189	0.00932864	492815/797431/798766/259194/570062/58025	6													CC	GO:1990204	oxidoreductase complex	5/168	79/18405	0.000780407	0.00860398	0.0066519	415243/445122/553660/406306/556538	5														MF	GO:0008020	G protein-coupled photoreceptor activity	5/230	37/17701
BP	GO:0140014	mitotic nuclear division	7/158	132/18057	0.000162337	0.0117456	0.0109364	492815/797431/798766/259194/570062/58025/445246	7													CC	GO:0070469	respirasome	5/168	80/18405	0.000826371	0.00860398	0.0066519	415243/445122/553660/406306/556538	5														MF	GO:0008238	exopeptidase activity	7/230	88/17701
BP	GO:0098813	nuclear chromosome segregation	7/158	138/18057	0.000213653	0.0145996	0.0135939	492815/797431/798766/259194/100332714/570062/58025	7													CC	GO:0005753	mitochondrial proton-transporting ATP synthase complex	3/168	23/18405	0.00115675	0.0113747	0.00879397	559659/402883/798291	3														MF	GO:0042578	phosphoric ester hydrolase activity	15/230	382/17701
BP	GO:0006457	protein folding	7/158	140/18057	0.000233407	0.01511	0.014069	323922/327244/565155/445177/378848/559805/58041	7													CC	GO:0045259	proton-transporting ATP synthase complex	3/168	24/18405	0.00131318	0.0122333	0.0094578	559659/402883/798291	3														MF	GO:0004181	metallocarboxypeptidase activity	4/230	23/17701
BP	GO:0000819	sister chromatid segregation	6/158	102/18057	0.000275117	0.0162146	0.0150976	492815/797431/798766/259194/570062/58025	6													CC	GO:0000502	proteasome complex	4/168	60/18405	0.00219457	0.019422	0.0150155	336786/322269/30387/30388	4														MF	GO:0009881	photoreceptor activity	5/230	43/17701
BP	GO:0042542	response to hydrogen peroxide	3/158	15/18057	0.000276844	0.0162146	0.0150976	140633/100003956/550268	3													CC	GO:1905369	endopeptidase complex	4/168	67/18405	0.00328359	0.027676	0.0213968	336786/322269/30387/30388	4														MF	GO:0008237	metallopeptidase activity	9/230	172/17701
BP	GO:0006412	translation	13/158	476/18057	0.000290018	0.0162146	0.0150976	557397/572109/436759/751746/393723/114420/541523/415159/192299/553805/100004874/336141/100005893	13													CC	GO:0019774	proteasome core complex, beta-subunit complex	2/168	11/18405	0.00431552	0.0347203	0.0268429	30387/30388	2														MF	GO:0008395	steroid hydroxylase activity	4/230	28/17701
BP	GO:0043043	peptide biosynthetic process	13/158	482/18057	0.000326977	0.0174861	0.0162815	557397/572109/436759/751746/393723/114420/541523/415159/192299/553805/100004874/336141/100005893	13													CC	GO:0022626	cytosolic ribosome	4/168	77/18405	0.00540419	0.0415888	0.0321531	436759/393723/114420/192299	4														MF	GO:0022853	active monoatomic ion transmembrane transporter activity	9/230	178/17701
BP	GO:0045934	negative regulation of nucleobase-containing compound metabolic process	12/158	427/18057	0.000385509	0.0197574	0.0183962	550463/327244/503732/60634/140633/83774/494487/445177/393160/100003956/323656/406204	12													CC	GO:0015934	large ribosomal subunit	4/168	80/18405	0.00618447	0.0456105	0.0352623	436759/192299/100034614/553805	4														MF	GO:1901618	organic hydroxy compound transmembrane transporter activity	4/230	31/17701
BP	GO:0051276	chromosome organization	9/158	255/18057	0.000418659	0.020598	0.019179	503732/492815/797431/798766/259194/100332714/570062/58025/550268	9																																				MF	GO:0004553	hydrolase activity, hydrolyzing O-glycosyl compounds	7/230	117/17701
BP	GO:0071542	dopaminergic neuron differentiation	3/158	19/18057	0.000574626	0.0271842	0.0253114	58118/406204/325288	3																																				MF	GO:0010296	prenylcysteine methylesterase activity	3/230	15/17701
BP	GO:0007622	rhythmic behavior	3/158	20/18057	0.000671705	0.029507	0.0274742	140633/494487/58118	3																																				MF	GO:0043905	Ser-tRNA(Thr) hydrolase activity	3/230	15/17701
BP	GO:0048512	circadian behavior	3/158	20/18057	0.000671705	0.029507	0.0274742	140633/494487/58118	3																																				MF	GO:0043906	Ala-tRNA(Pro) hydrolase activity	3/230	15/17701
BP	GO:0048511	rhythmic process	6/158	122/18057	0.000715748	0.030185	0.0281055	140633/83774/494487/100003956/58118/406204	6																																				MF	GO:0043907	Cys-tRNA(Pro) hydrolase activity	3/230	15/17701
BP	GO:0000375	RNA splicing, via transesterification reactions	8/158	223/18057	0.000786949	0.030185	0.0281055	557397/555643/436702/406264/557528/573001/100005893/406267	8																																				MF	GO:0043908	Ser(Gly)-tRNA(Ala) hydrolase activity	3/230	15/17701
BP	GO:0000377	RNA splicing, via transesterification reactions with bulged adenosine as nucleophile	8/158	223/18057	0.000786949	0.030185	0.0281055	557397/555643/436702/406264/557528/573001/100005893/406267	8																																				MF	GO:0047376	all-trans-retinyl-palmitate hydrolase, all-trans-retinol forming activity	3/230	15/17701
BP	GO:0000398	mRNA splicing, via spliceosome	8/158	223/18057	0.000786949	0.030185	0.0281055	557397/555643/436702/406264/557528/573001/100005893/406267	8																																				MF	GO:0051723	protein methylesterase activity	3/230	15/17701
BP	GO:0006397	mRNA processing	10/158	342/18057	0.000876312	0.030185	0.0281055	557397/321979/555643/436702/394074/406264/557528/573001/100005893/406267	10																																				MF	GO:0052767	mannosyl-oligosaccharide 1,6-alpha-mannosidase activity	3/230	15/17701
BP	GO:0050684	regulation of mRNA processing	5/158	85/18057	0.000899056	0.030185	0.0281055	557397/321979/406264/100005893/406267	5																																				MF	GO:0052768	mannosyl-oligosaccharide 1,3-alpha-mannosidase activity	3/230	15/17701
BP	GO:0009314	response to radiation	7/158	176/18057	0.000920598	0.030185	0.0281055	30674/560477/140633/83774/100003956/550268/406204	7																																				MF	GO:0004806	triglyceride lipase activity	3/230	16/17701
BP	GO:0045892	negative regulation of DNA-templated transcription	10/158	345/18057	0.00093634	0.030185	0.0281055	550463/327244/60634/140633/83774/494487/445177/100003956/323656/406204	10																																				MF	GO:0050253	retinyl-palmitate esterase activity	3/230	17/17701
BP	GO:0006979	response to oxidative stress	5/158	86/18057	0.000947902	0.030185	0.0281055	140633/100003956/556538/550268/393191	5																																				MF	GO:0016791	phosphatase activity	11/230	287/17701
BP	GO:1902679	negative regulation of RNA biosynthetic process	10/158	346/18057	0.000957085	0.030185	0.0281055	550463/327244/60634/140633/83774/494487/445177/100003956/323656/406204	10																																				MF	GO:0015081	sodium ion transmembrane transporter activity	7/230	130/17701
BP	GO:1903507	negative regulation of nucleic acid-templated transcription	10/158	346/18057	0.000957085	0.030185	0.0281055	550463/327244/60634/140633/83774/494487/445177/100003956/323656/406204	10																																				MF	GO:0030247	polysaccharide binding	3/230	20/17701
BP	GO:0007052	mitotic spindle organization	4/158	54/18057	0.00127004	0.0390537	0.0363632	797431/798766/259194/445246	4																																				MF	GO:0016798	hydrolase activity, acting on glycosyl bonds	7/230	142/17701
BP	GO:0090307	mitotic spindle assembly	3/158	25/18057	0.00131244	0.0393732	0.0366607	797431/798766/259194	3																																				MF	GO:0015020	glucuronosyltransferase activity	4/230	45/17701
BP	GO:0015986	proton motive force-driven ATP synthesis	3/158	26/18057	0.00147416	0.0431718	0.0401976	559659/402883/798291	3																																				MF	GO:0015294	solute:monoatomic cation symporter activity	5/230	82/17701
BP	GO:0009628	response to abiotic stimulus	10/158	370/18057	0.00158016	0.0451998	0.0420859	323922/30674/560477/140633/565155/83774/100003956/378848/550268/406204	10																																				MF	GO:0002161	aminoacyl-tRNA editing activity	3/230	26/17701
BP	GO:0009416	response to light stimulus	6/158	143/18057	0.00162784	0.0455056	0.0423707	30674/560477/140633/83774/100003956/406204	6
[truncated: 15 more columns]

## Sheet: KD - Inflamed
KD Inflamed = wound-induced inflamed vs. Control
Downregulated DEGs (#137)																								Upregulated DEGs (357)
ONTOLOGY	ID	Description	GeneRatio	BgRatio	pvalue	p.adjust	qvalue	geneID	Count			ONTOLOGY	ID	Description	GeneRatio	BgRatio	pvalue	p.adjust	qvalue	geneID	Count			ONTOLOGY	ID	Description	GeneRatio	BgRatio	pvalue	p.adjust	qvalue	geneID	Count		ONTOLOGY	ID	Description	GeneRatio	BgRatio	pvalue	p.adjust	qvalue	geneID	Count		ONTOLOGY	ID	Description	GeneRatio
GO:0033333	BP	GO:0033333	fin development	9/96	113/18057	8.77311e-09	6.32509e-06	5.89852e-06	555681/794108/323481/100331874/566702/321243/794315/337158/100216326	9		GO:0042470	CC	GO:0042470	melanosome	4/99	29/18405	1.68701e-05	0.000995337	0.000932296	30207/562810/100333145/58074	4		BP	GO:0006952	defense response	25/280	468/18057	8.34518e-08	0.000120087	0.000102075	795785/449794/405770/102997062/100005593/368917/562007/561067/406471/402837/368266/100170820/403139/570832/792160/30767/503594/567444/450028/378966/246226/406397/795305/337663/100332237	25		MF	GO:0031492	nucleosomal DNA binding	7/272	24/17701	5.18389e-08	1.90249e-05	1.67521e-05	321618/100332815/550353/322508/571135/562307/103911343	7		CC	GO:0000786	nucleosome	10/283
GO:0048736	BP	GO:0048736	appendage development	9/96	121/18057	1.60332e-08	6.32509e-06	5.89852e-06	555681/794108/323481/100331874/566702/321243/794315/337158/100216326	9		GO:0048770	CC	GO:0048770	pigment granule	4/99	29/18405	1.68701e-05	0.000995337	0.000932296	30207/562810/100333145/58074	4		BP	GO:0045910	negative regulation of DNA recombination	7/280	28/18057	1.79198e-07	0.000128933	0.000109594	321618/100332815/550353/322508/571135/562307/103911343	7		MF	GO:0046943	carboxylic acid transmembrane transporter activity	12/272	141/17701	1.86766e-06	0.000276029	0.000243054	494042/445158/368885/791156/100002129/795588/791185/399488/492363/561766/565335/503709	12		CC	GO:0044815	DNA packaging complex	11/283
GO:0033334	BP	GO:0033334	fin morphogenesis	6/96	63/18057	1.0261e-06	0.000267207	0.000249187	555681/794108/100331874/321243/337158/100216326	6		GO:0030312	CC	GO:0030312	external encapsulating structure	9/99	304/18405	3.83042e-05	0.00112997	0.0010584	555681/567428/100149890/321243/337158/565474/100216326/797559/100294690	9		BP	GO:0030261	chromosome condensation	7/280	31/18057	3.82437e-07	0.000137567	0.000116933	321618/100332815/550353/322508/571135/562307/103911343	7		MF	GO:0005342	organic acid transmembrane transporter activity	12/272	144/17701	2.33234e-06	0.000276029	0.000243054	494042/445158/368885/791156/100002129/795588/791185/399488/492363/561766/565335/503709	12		CC	GO:0032993	protein-DNA complex	11/283
GO:0035107	BP	GO:0035107	appendage morphogenesis	6/96	66/18057	1.35466e-06	0.000267207	0.000249187	555681/794108/100331874/321243/337158/100216326	6		GO:0031012	CC	GO:0031012	extracellular matrix	9/99	304/18405	3.83042e-05	0.00112997	0.0010584	555681/567428/100149890/321243/337158/565474/100216326/797559/100294690	9		BP	GO:0034097	response to cytokine	14/280	169/18057	4.01854e-07	0.000137567	0.000116933	795785/100006778/405770/100170820/406463/560202/565104/30767/100135062/503594/406650/567444/30280/799475	14		MF	GO:0031490	chromatin DNA binding	8/272	60/17701	3.59391e-06	0.000276029	0.000243054	100002292/321618/100332815/550353/322508/571135/562307/103911343	8
GO:0046148	BP	GO:0046148	pigment biosynthetic process	4/96	32/18057	2.40655e-05	0.00379753	0.00354143	30207/393724/100333145/58074	4		GO:0062023	CC	GO:0062023	collagen-containing extracellular matrix	6/99	156/18405	0.000197155	0.00465287	0.00435817	555681/567428/100149890/321243/100216326/797559	6		BP	GO:0043207	response to external biotic stimulus	23/280	453/18057	6.82407e-07	0.000137567	0.000116933	795785/449794/541514/405770/562007/561067/406471/402837/368266/100170820/406463/393939/403139/570832/792160/387529/567444/450028/378966/406397/140814/795305/337663	23		MF	GO:0031491	nucleosome binding	7/272	43/17701	3.76061e-06	0.000276029	0.000243054	321618/100332815/550353/322508/571135/562307/103911343	7
GO:0019748	BP	GO:0019748	secondary metabolic process	3/96	14/18057	5.08027e-05	0.00668056	0.00623002	30207/100333145/58074	3		GO:0005604	CC	GO:0005604	basement membrane	3/99	47/18405	0.00206186	0.0405499	0.0379817	567428/321243/100216326	3		BP	GO:0051707	response to other organism	23/280	453/18057	6.82407e-07	0.000137567	0.000116933	795785/449794/541514/405770/562007/561067/406471/402837/368266/100170820/406463/393939/403139/570832/792160/387529/567444/450028/378966/406397/140814/795305/337663	23		MF	GO:0008514	organic anion transmembrane transporter activity	13/272	196/17701	1.10633e-05	0.000676705	0.000595865	494042/445158/368885/791156/100002129/795588/791185/399488/492363/561766/565335/406541/503709	13
GO:0042440	BP	GO:0042440	pigment metabolic process	4/96	41/18057	6.53361e-05	0.00736431	0.00686766	30207/393724/100333145/58074	4														BP	GO:0071345	cellular response to cytokine stimulus	13/280	152/18057	7.28588e-07	0.000137567	0.000116933	795785/100006778/405770/100170820/406463/560202/565104/30767/100135062/503594/567444/30280/799475	13		MF	GO:0015171	amino acid transmembrane transporter activity	8/272	84/17701	4.45648e-05	0.00233647	0.00205735	494042/368885/791156/100002129/399488/492363/565335/503709	8
GO:0046189	BP	GO:0046189	phenol-containing compound biosynthetic process	3/96	17/18057	9.38133e-05	0.00925234	0.00862836	30207/100333145/58074	3														BP	GO:0009607	response to biotic stimulus	23/280	456/18057	7.64791e-07	0.000137567	0.000116933	795785/449794/541514/405770/562007/561067/406471/402837/368266/100170820/406463/393939/403139/570832/792160/387529/567444/450028/378966/406397/140814/795305/337663	23		MF	GO:0015179	L-amino acid transmembrane transporter activity	7/272	69/17701	8.9613e-05	0.004111	0.00361989	494042/368885/791156/100002129/399488/492363/565335	7
GO:0032438	BP	GO:0032438	melanosome organization	3/96	18/18057	0.000112142	0.00983115	0.00916813	30207/562810/100333145	3														BP	GO:0009725	response to hormone	16/280	236/18057	9.05487e-07	0.000144777	0.000123061	393285/83908/327556/565656/402837/799099/79378/406658/560202/565104/393510/30767/406650/368823/378727/799475	16		MF	GO:0019955	cytokine binding	6/272	58/17701	0.000258085	0.00974743	0.008583	795785/100006778/406471/560202/565104/503594	6
GO:0048753	BP	GO:0048753	pigment granule organization	3/96	19/18057	0.000132656	0.0104666	0.00976071	30207/562810/100333145	3														BP	GO:0000018	regulation of DNA recombination	7/280	38/18057	1.67274e-06	0.000240708	0.000204603	321618/100332815/550353/322508/571135/562307/103911343	7		MF	GO:0046935	1-phosphatidylinositol-3-kinase regulator activity	4/272	21/17701	0.000265598	0.00974743	0.008583	406596/335409/562062/767678	4
GO:0009065	BP	GO:0009065	glutamine family amino acid catabolic process	3/96	23/18057	0.000238739	0.0171241	0.0159692	564147/60658/619259	3														BP	GO:0044419	biological process involved in interspecies interaction between organisms	23/280	484/18057	2.11051e-06	0.000276093	0.000234681	795785/449794/541514/405770/562007/561067/406471/402837/368266/100170820/406463/393939/403139/570832/792160/387529/567444/450028/378966/406397/140814/795305/337663	23		MF	GO:0035014	phosphatidylinositol 3-kinase regulator activity	4/272	23/17701	0.000383575	0.0127974	0.0112687	406596/335409/562062/767678	4
GO:0021872	BP	GO:0021872	forebrain generation of neurons	3/96	27/18057	0.000388274	0.025529	0.0238073	404603/100329456/58074	3														BP	GO:0019221	cytokine-mediated signaling pathway	12/280	144/18057	2.57071e-06	0.000294352	0.000250201	795785/100006778/405770/100170820/560202/565104/30767/100135062/503594/567444/30280/799475	12		MF	GO:0015291	secondary active transmembrane transporter activity	11/272	230/17701	0.000892135	0.0272845	0.024025	393654/368885/100002129/101886448/565439/566075/791185/100150452/393510/567667/406458	11
GO:0033339	BP	GO:0033339	pectoral fin development	4/96	73/18057	0.000616717	0.03743	0.0349057	794108/323481/321243/337158	4														BP	GO:0007259	receptor signaling pathway via JAK-STAT	7/280	41/18057	2.86374e-06	0.000294352	0.000250201	406596/560202/30767/335409/562062/30280/767678	7		MF	GO:0004896	cytokine receptor activity	6/272	77/17701	0.00118602	0.0334823	0.0294825	100006778/560202/565104/100135062/503594/799475	6
GO:0018958	BP	GO:0018958	phenol-containing compound metabolic process	3/96	35/18057	0.000842468	0.0474791	0.0442771	30207/100333145/58074	3														BP	GO:0097696	receptor signaling pathway via STAT	7/280	41/18057	2.86374e-06	0.000294352	0.000250201	406596/560202/30767/335409/562062/30280/767678	7		MF	GO:0015293	symporter activity	8/272	141/17701	0.00152865	0.0397441	0.0349962	393654/368885/100002129/565439/100150452/393510/567667/406458	8
																								BP	GO:0006334	nucleosome assembly	7/280	42/18057	3.39128e-06	0.000325337	0.000276538	321618/100332815/550353/322508/571135/562307/103911343	7		MF	GO:0019203	carbohydrate phosphatase activity	3/272	16/17701	0.00173271	0.0397441	0.0349962	445118/554477/386663	3
																								BP	GO:0009617	response to bacterium	14/280	214/18057	6.62753e-06	0.000596063	0.000506657	795785/449794/541514/405770/562007/406471/402837/100170820/403139/387529/450028/406397/140814/795305	14		MF	GO:0050308	sugar-phosphatase activity	3/272	16/17701	0.00173271	0.0397441	0.0349962	445118/554477/386663	3
																								BP	GO:0034728	nucleosome organization	7/280	48/18057	8.54891e-06	0.000721168	0.000612997	321618/100332815/550353/322508/571135/562307/103911343	7		MF	GO:0022804	active transmembrane transporter activity	14/272	379/17701	0.00228188	0.0492618	0.0433769	558924/393654/368885/100002129/101886448/565439/566075/791185/100150452/393510/567667/100002917/566555/406458	14
																								BP	GO:1901701	cellular response to oxygen-containing compound	16/280	282/18057	9.02086e-06	0.000721168	0.000612997	393285/795785/83908/541514/405770/402837/100004095/799099/100149745/100536659/560202/393510/30767/387529/567599/378727	16
																								BP	GO:0051053	negative regulation of DNA metabolic process	7/280	49/18057	9.84268e-06	0.000745454	0.00063364	321618/100332815/550353/322508/571135/562307/103911343	7
																								BP	GO:1902475	L-alpha-amino acid transmembrane transport	6/280	36/18057	1.73585e-05	0.00124894	0.00106161	368885/791156/100002129/399488/492363/565335	6
																								BP	GO:0006954	inflammatory response	13/280	214/18057	3.09877e-05	0.00212339	0.00180489	795785/405770/102997062/100005593/368917/562007/406471/100170820/403139/503594/246226/406397/100332237	13
																								BP	GO:0032870	cellular response to hormone stimulus	12/280	186/18057	3.47535e-05	0.0022732	0.00193223	393285/83908/402837/799099/79378/560202/565104/393510/30767/368823/378727/799475	12
																								BP	GO:0033993	response to lipid	11/280	159/18057	3.89481e-05	0.00243679	0.00207129	795785/83908/541514/405770/565656/402837/100004095/406658/387529/100004700/378727	11
																								BP	GO:1901700	response to oxygen-containing compound	18/280	390/18057	4.06983e-05	0.0024402	0.00207418	393285/795785/83908/563926/541514/405770/402837/100004095/799099/100149745/100536659/560202/393510/30767/387529/567599/100004700/378727	18
																								BP	GO:0015807	L-amino acid transport	6/280	42/18057	4.32434e-05	0.00248909	0.00211574	368885/791156/100002129/399488/492363/565335	6
																								BP	GO:0015711	organic anion transport	13/280	226/18057	5.44987e-05	0.0030163	0.00256387	494042/445158/368885/791156/100002129/795588/566075/791185/399488/492363/561766/565335/406541	13
																								BP	GO:0019318	hexose metabolic process	8/280	87/18057	6.12761e-05	0.00326579	0.00277594	445118/794083/768121/393971/564348/554477/386663/378727	8
																								BP	GO:0098542	defense response to other organism	16/280	333/18057	6.81389e-05	0.00350185	0.00297659	795785/449794/405770/561067/406471/402837/368266/100170820/403139/570832/792160/567444/450028/378966/795305/337663	16
																								BP	GO:0051052	regulation of DNA metabolic process	9/280	114/18057	7.13747e-05	0.00354166	0.00301043	321618/100332815/503753/550353/322508/571135/562307/103911343/140814	9
																								BP	GO:0050900	leukocyte migration	10/280	142/18057	7.53011e-05	0.00361194	0.00307017	541320/795785/387293/405770/570276/100005593/368917/406471/100170820/406397	10
																								BP	GO:0046942	carboxylic acid transport	11/280	177/18057	0.00010287	0.00453093	0.00385131	494042/445158/368885/791156/100002129/795588/791185/399488/492363/561766/565335	11
																								BP	GO:0052548	regulation of endopeptidase activity	8/280	94/18057	0.000106329	0.00453093	0.00385131	751765/368621/751763/569051/492763/406650/100136840/557302	8
																								BP	GO:0071396	cellular response to lipid	8/280	94/18057	0.000106329	0.00453093	0.00385131	795785/83908/541514/405770/402837/100004095/387529/378727	8
																								BP	GO:0031099	regeneration	12/280	209/18057	0.000107055	0.00453093	0.00385131	100006778/405770/406471/317638/394198/353314/336038/373081/30767/503594/335409/406397	12
																								BP	GO:0015849	organic acid transport	11/280	179/18057	0.000113688	0.00467421	0.0039731	494042/445158/368885/791156/100002129/795588/791185/399488/492363/561766/565335	11
																								BP	GO:0005996	monosaccharide metabolic process	8/280	97/18057	0.000132638	0.00530183	0.00450658	445118/794083/768121/393971/564348/554477/386663/378727	8
																								BP	GO:0042742	defense response to bacterium	8/280	101/18057	0.000175859	0.0068395	0.00581362	449794/405770/406471/402837/100170820/403139/450028/795305	8
																								BP	GO:0006865	amino acid transport	7/280	78/18057	0.000206511	0.00782026	0.00664726	494042/368885/791156/100002129/399488/492363/565335	7
																								BP	GO:0046486	glycerolipid metabolic process	12/280	227/18057	0.000231554	0.00854377	0.00726225	406596/405867/799099/550276/492483/492363/335008/335409/436610/562062/767678/378727	12
																								BP	GO:0008285	negative regulation of cell population proliferation	8/280	107/18057	0.000261875	0.00942094	0.00800785	541514/327284/100538016/317638/564874/792160/100330598/406397	8
																								BP	GO:0006338	chromatin remodeling	10/280	167/18057	0.000285567	0.0100227	0.00851936	565508/195815/321618/100332815/550353/322508/100536767/571135/562307/103911343	10
																								BP	GO:0003333	amino acid transmembrane transport	6/280	60/18057	0.000326868	0.0111991	0.00951931	368885/791156/100002129/399488/492363/565335	6
																								BP	GO:0006006	glucose metabolic process	6/280	62/18057	0.000391131	0.0121665	0.0103416	445118/794083/768121/393971/564348/378727	6
																								BP	GO:0071375	cellular response to peptide hormone stimulus	6/280	62/18057	0.000391131	0.0121665	0.0103416	393285/799099/560202/393510/30767/378727	6
																								BP	GO:1901653	cellular response to peptide	6/280	62/18057	0.000391131	0.0121665	0.0103416	393285/799099/560202/393510/30767/378727	6
																								BP	GO:0009065	glutamine family amino acid catabolic process	4/280	23/18057	0.00039713	0.0121665	0.0103416	322614/100333321/556445/100537991	4
																								BP	GO:0009896	positive regulation of catabolic process	9/280	143/18057	0.000397572	0.0121665	0.0103416	407723/550449/559834/100005593/100006858/368917/100149745/436610/790945	9
																								BP	GO:0065004	protein-DNA complex assembly	7/280	87/18057	0.00040583	0.0121665	0.0103416	321618/100332815/550353/322508/571135/562307/103911343	7
																								BP	GO:0071824	protein-DNA complex subunit organization	7/280	94/18057	0.000648546	0.0190461	0.0161893	321618/100332815/550353/322508/571135/562307/103911343	7
																								BP	GO:0045017	glycerolipid biosynthetic process	8/280	125/18057	0.000744098	0.0214151	0.018203	406596/405867/799099/550276/335409/562062/767678/378727	8
																								BP	GO:0030162	regulation of proteolysis	11/280	224/18057	0.000775266	0.0218747	0.0185936	751765/368621/100005593/100006858/368917/751763/569051/492763/406650/100136840/557302	11
																								BP	GO:0009611	response to wounding	9/280	159/18057	0.00085581	0.0236829	0.0201306	100006778/100329613/562007/324023/335409/558477/568593/100136840/406397	9
																								BP	GO:1990542	mitochondrial transmembrane transport	6/280	72/18057	0.000873783	0.023724	0.0201656	83908/794081/555812/791156/406436/565335	6
																								BP	GO:0089718	amino acid import across plasma membrane	3/280	13/18057	0.000940181	0.0250541	0.0212961	100002129/399488/492363	3
																								BP	GO:0045862	positive regulation of proteolysis	7/280	102/18057	0.00105372	0.0275691	0.0234339	751765/100005593/100006858/368917/751763/492763/557302	7
																								BP	GO:2000116	regulation of cysteine-type endopeptidase activity	5/280	51/18057	0.00113451	0.0291528	0.02478	751765/368621/751763/492763/557302	5
																								BP	GO:0009615	response to virus	7/280	104/18057	0.00118085	0.0298112	0.0253397	405770/561067/406471/406463/393939/792160/337663	7
																								BP	GO:0045732	positive regulation of protein catabolic process	5/280	52/18057	0.00123952	0.0307528	0.0261401	550449/100005593/100006858/368917/790945	5
																								BP	GO:0006641	triglyceride metabolic process	4/280	31/18057	0.00128023	0.0312245	0.026541	799099/492363/436610/378727	4
																								BP	GO:0002682	regulation of immune system process	14/280	356/18057	0.00139444	0.0332694	0.0282792	541514/570276/100005593/368917/327284/406471/558139/564874/403139/570832/792160/567444/767678/406397	14
																								BP	GO:0014070	response to organic cyclic compound	8/280	138/18057	0.00141307	0.0332694	0.0282792	405770/565656/402837/140634/406658/246226/100004700/378727	8
																								BP	GO:0006595	polyamine metabolic process	3/280	15/18057	0.00146178	0.0332694	0.0282792	114426/431716/790945	3
																								BP	GO:0070365	hepatocyte differentiation	3/280	15/18057	0.00146178	0.0332694	0.0282792	30767/335409/378727	3
																								BP	GO:0071417	cellular response to organonitrogen compound	8/280	139/18057	0.00147967	0.0332694	0.0282792	393285/799099/100149745/100536659/560202/393510/30767/378727	8
																								BP	GO:0043434	response to peptide hormone	6/280	80/18057	0.00151623	0.0335669	0.028532	393285/799099/560202/393510/30767/378727	6
																								BP	GO:1901652	response to peptide	6/280	81/18057	0.00161662	0.0348009	0.0295809	393285/799099/560202/393510/30767/378727	6
																								BP	GO:1901699	cellular response to nitrogen compound	8/280	141/18057	0.00162033	0.0348009	0.0295809	393285/799099/100149745/100536659/560202/393510/30767/378727	8
																								BP	GO:0006509	membrane protein ectodomain proteolysis	3/280	16/18057	0.0017786	0.03641	0.0309487	100005593/368917/406650	3
																								BP	GO:0009409	response to cold	3/280	16/18057	0.0017786	0.03641	0.0309487	83908/794081/555812	3
																								BP	GO:0061026	cardiac muscle tissue regeneration	3/280	16/18057	0.0017786	0.03641	0.0309487	394198/353314/30767	3
																								BP	GO:0043280	positive regulation of cysteine-type endopeptidase activity involved in apoptotic process	4/280	34/18057	0.00181945	0.03641	0.0309487	751765/751763/492763/557302	4
																								BP	GO:0042176	regulation of protein catabolic process	6/280	83/18057	0.00183249	0.03641	0.0309487	550449/100005593/100006858/368917/406650/790945	6
																								BP	GO:0007229	integrin-mediated signaling pathway	5/280	57/18057	0.00187541	0.03641	0.0309487	541320/368917/100332544/797491/335269	5
																								BP	GO:0022407	regulation of cell-cell adhesion	7/280	113/18057	0.0019087	0.03641	0.0309487	571368/541514/100005593/368917/327284/564874/558477	7
																								BP	GO:0002683	negative regulation of immune system process	6/280	84/18057	0.00194828	0.03641	0.0309487	541514/327284/558139/564874/567444/767678	6
																								BP	GO:1903825	organic acid transmembrane transport	6/280	84/18057	0.00194828	0.03641	0.0309487	368885/791156/100002129/399488/492363/565335	6
																								BP	GO:1905039	carboxylic acid transmembrane transport	6/280	84/18057	0.00194828	0.03641	0.0309487	368885/791156/100002129/399488/492363/565335	6
																								BP	GO:2001056	positive regulation of cysteine-type endopeptidase activity	4/280	35/18057	0.00202946	0.037441	0.0318251	751765/751763/492763/557302	4
																								BP	GO:0044092	negative regulation of molecular function	10/280	216/18057	0.00206032	0.0375291	0.0318999	407723/368621/569051/403010/406463/406650/567444/386643/100136840/790945	10
																								BP	GO:0006919	activation of cysteine-type endopeptidase activity involved in apoptotic process	3/280	17/18057	0.00213512	0.0384054	0.0326448	751765/492763/557302	3
																								BP	GO:0010675	regulation of cellular carbohydrate metabolic process	4/280	36/18057	0.00225565	0.0399826	0.0339854	794083/393971/100001260/564348	4
																								BP	GO:0044282	small molecule catabolic process	10/280	219/18057	0.00227837	0.0399826	0.0339854	402979/322614/799099/100333321/556445/378968/100537991/321621/100004700/378727	10
																								BP	GO:0015748	organophosphate ester transport	6/280	88/18057	0.00246758	0.04266	0.0362612	558924/393909/406436/678537/378855/406541	6
																								BP	GO:0052547	regulation of peptidase activity	8/280	151/18057	0.00249023	0.04266	0.0362612	751765/368621/751763/569051/492763/406650/100136840/557302	8
																								BP	GO:0010906	regulation of glucose metabolic process	3/280	18/18057	0.00253296	0.0428816	0.0364496	794083/393971/564348	3
																								BP	GO:0051093	negative regulation of developmental process	9/280	187/18057	0.00262636	0.0439457	0.0373541	565508/406463/353314/335409/558477/767678/100136840/406397/100332237	9
																								BP	GO:0006109	regulation of carbohydrate metabolic process	4/280	38/18057	0.00275897	0.0446773	0.0379759	794083/393971/100001260/564348	4
																								BP	GO:0010950	positive regulation of endopeptidase activity	4/280	38/18057	0.00275897	0.0446773	0.0379759	751765/751763/492763/557302	4
																								BP	GO:0009063	amino acid catabolic process	6/280	90/18057	0.00276322	0.0446773	0.0379759	322614/100333321/556445/378968/100537991/321621	6
																								BP	GO:0046425	regulation of receptor signaling pathway via JAK-STAT	3/280	19/18057	0.00297367	0.0470232	0.03997	560202/562062/767678	3
																								BP	GO:1904892	regulation of receptor signaling pathway via STAT	3/280	19/18057	0.00297367	0.0470232	0.03997	560202/562062/767678	3
[truncated: 6 more columns]

## Sheet: KD - 5 mM TnP Inflamed
WT 5 mM TnP/inflamed = 5 mM TnP/Inflamed vs. Inflamed
Downregulated DEGs (#37)				Upregulated DEGs (#453)
N/A				ONTOLOGY	ID	Description	GeneRatio	BgRatio	pvalue	p.adjust	qvalue	geneID	Count		ONTOLOGY	ID	Description	GeneRatio	BgRatio	pvalue	p.adjust	qvalue	geneID	Count		ONTOLOGY	ID	Description	GeneRatio	BgRatio	pvalue	p.adjust	qvalue	geneID	Count
				BP	GO:0098703	calcium ion import across plasma membrane	11/330	22/18057	3.79445e-14	5.6082e-11	4.92879e-11	569528/403310/560561/567212/567702/562796/568512/562059/170581/555941/559964	11		MF	GO:0046873	metal ion transmembrane transporter activity	37/304	412/17701	1.47471e-16	5.45643e-14	4.34652e-14	559270/569528/403310/563904/100126126/768182/560561/101887082/563935/567212/557843/567702/494490/563228/563356/562796/568512/562853/407670/562059/794222/170581/571208/555941/559447/560289/793996/567611/555284/572215/559036/559964/797331/562422/393101/557642/799412	37		CC	GO:0034703	cation channel complex	22/308	135/18405	7.67741e-16	1.64297e-13	1.43042e-13	569528/403310/563904/768182/101887082/563935/557843/567702/562796/562853/562059/794222/170581/571208/555941/559447/793996/555284/559036/559964/562422/393101	22
				BP	GO:0098662	inorganic cation transmembrane transport	35/330	496/18057	8.3282e-12	6.15454e-09	5.40895e-09	569528/403310/563904/768182/560561/101887082/567212/103909035/557843/567702/494490/563228/562796/568512/562853/407670/562059/794222/170581/571208/555941/559447/560289/793996/567611/555284/572215/559036/567544/559964/798635/797331/562422/393101/799412	35		MF	GO:0005261	monoatomic cation channel activity	29/304	327/17701	4.67626e-13	6.22527e-11	4.95896e-11	569528/403310/563904/100126126/768182/101887082/563935/557843/567702/563228/562796/562853/407670/562059/794222/170581/571208/565807/555941/559447/560289/793996/567611/555284/559036/559964/562422/393101/799412	29		CC	GO:0034702	ion channel complex	24/308	223/18405	4.87619e-13	5.21752e-11	4.54256e-11	569528/403310/563904/768182/101887082/563935/557843/567702/562796/566514/553402/562853/562059/794222/170581/571208/555941/559447/793996/555284/559036/559964/562422/393101	24
				BP	GO:0099536	synaptic signaling	30/330	390/18057	3.41302e-11	1.68148e-08	1.47778e-08	497638/569528/572002/558055/559786/565256/567702/494490/493613/555195/562796/566514/553402/100538116/567877/100331980/562059/794222/352938/555941/570240/559447/572215/110351181/563377/797331/563166/65090/562422/100147967	30		MF	GO:0008331	high voltage-gated calcium channel activity	9/304	15/17701	5.28279e-13	6.22527e-11	4.95896e-11	569528/403310/567702/562796/562059/170581/555941/559964/562422	9		CC	GO:0034704	calcium channel complex	12/308	45/18405	6.84113e-12	4.88001e-10	4.2487e-10	569528/403310/563904/768182/567702/562796/562059/794222/170581/555941/559964/562422	12
				BP	GO:0097553	calcium ion transmembrane import into cytosol	11/330	47/18057	6.23124e-10	2.26886e-07	1.994e-07	569528/403310/560561/567212/567702/562796/568512/562059/170581/555941/559964	11		MF	GO:0015085	calcium ion transmembrane transporter activity	19/304	128/17701	6.73002e-13	6.22527e-11	4.95896e-11	569528/403310/563904/100126126/768182/560561/101887082/567212/567702/562796/568512/562059/794222/170581/555941/567611/559964/562422/799412	19		CC	GO:0005891	voltage-gated calcium channel complex	11/308	36/18405	9.98979e-12	5.34454e-10	4.65314e-10	569528/403310/563904/567702/562796/562059/794222/170581/555941/559964/562422	11
				BP	GO:0070588	calcium ion transmembrane transport	18/330	159/18057	7.67544e-10	2.26886e-07	1.994e-07	569528/403310/563904/768182/560561/101887082/567212/567702/562796/568512/562059/794222/170581/555941/567611/559964/562422/799412	18		MF	GO:0005216	monoatomic ion channel activity	32/304	445/17701	8.04606e-12	5.95409e-10	4.74294e-10	569528/403310/563904/100126126/768182/101887082/563935/557843/567702/563228/562796/566514/553402/100538116/562853/407670/562059/794222/170581/571208/565807/555941/559447/560289/793996/567611/555284/559036/559964/562422/393101/799412	32		CC	GO:0098797	plasma membrane protein complex	30/308	424/18405	3.05088e-11	1.30578e-09	1.13685e-09	100536533/565771/569528/403310/563904/407978/563935/557843/245701/558708/560267/567702/493613/562796/245700/562853/792928/562059/794222/170581/571208/555941/559447/793996/555284/559036/559964/562422/100331333/393101	30
				BP	GO:0034765	regulation of monoatomic ion transmembrane transport	21/330	227/18057	1.25416e-09	3.08942e-07	2.71515e-07	569528/403310/563904/563935/103909035/567702/562796/562853/562059/794222/170581/571208/555941/559447/560289/793996/555284/559036/559964/562422/393101	21		MF	GO:0022839	monoatomic ion gated channel activity	28/304	345/17701	1.02659e-11	6.33063e-10	5.04289e-10	569528/403310/563904/563935/557843/567702/562796/566514/553402/100538116/562853/407670/562059/794222/170581/571208/565807/555941/559447/560289/793996/567611/555284/559036/559964/562422/393101/799412	28		CC	GO:1902495	transmembrane transporter complex	24/308	277/18405	5.10283e-11	1.82001e-09	1.58456e-09	569528/403310/563904/768182/101887082/563935/557843/567702/562796/566514/553402/562853/562059/794222/170581/571208/555941/559447/793996/555284/559036/559964/562422/393101	24
				BP	GO:0043269	regulation of monoatomic ion transport	21/330	243/18057	4.29305e-09	8.53602e-07	7.50192e-07	569528/403310/563904/563935/103909035/567702/562796/562853/562059/794222/170581/571208/555941/559447/560289/793996/555284/559036/559964/562422/393101	21		MF	GO:0022836	gated channel activity	28/304	349/17701	1.35102e-11	7.14108e-10	5.68849e-10	569528/403310/563904/563935/557843/567702/562796/566514/553402/100538116/562853/407670/562059/794222/170581/571208/565807/555941/559447/560289/793996/567611/555284/559036/559964/562422/393101/799412	28		CC	GO:1990351	transporter complex	24/308	283/18405	7.97467e-11	2.43797e-09	2.12258e-09	569528/403310/563904/768182/101887082/563935/557843/567702/562796/566514/553402/562853/562059/794222/170581/571208/555941/559447/793996/555284/559036/559964/562422/393101	24
				BP	GO:0034762	regulation of transmembrane transport	21/330	244/18057	4.62031e-09	8.53602e-07	7.50192e-07	569528/403310/563904/563935/103909035/567702/562796/562853/562059/794222/170581/571208/555941/559447/560289/793996/555284/559036/559964/562422/393101	21		MF	GO:0005262	calcium channel activity	16/304	104/17701	2.63146e-11	1.1422e-09	9.09859e-10	569528/403310/563904/100126126/768182/101887082/567702/562796/562059/794222/170581/555941/567611/559964/562422/799412	16		CC	GO:0043235	receptor complex	22/308	270/18405	1.0713e-09	2.82359e-08	2.45831e-08	100536533/245701/558708/560267/566514/553402/100538116/245700/561285/795761/792928/100333657/794222/541493/570240/562822/566546/567422/65090/555655/100331333/568184	22
				BP	GO:0006816	calcium ion transport	18/330	182/18057	6.80722e-09	9.34632e-07	8.21406e-07	569528/403310/563904/768182/560561/101887082/567212/567702/562796/568512/562059/794222/170581/555941/567611/559964/562422/799412	18		MF	GO:0015267	channel activity	33/304	498/17701	3.33245e-11	1.1422e-09	9.09859e-10	569528/403310/563904/100126126/768182/101887082/563935/557843/567702/563228/445293/562796/566514/553402/100538116/562853/407670/562059/794222/170581/571208/565807/555941/559447/560289/793996/567611/555284/559036/559964/562422/393101/799412	33		CC	GO:0030424	axon	20/308	223/18405	1.18749e-09	2.82359e-08	2.45831e-08	30155/497638/560561/567212/103909035/557843/245701/566766/568512/245700/562853/567877/566220/570240/559447/566674/793996/555284/65090/393101	20
				BP	GO:0007268	chemical synaptic transmission	26/330	376/18057	6.95599e-09	9.34632e-07	8.21406e-07	497638/569528/572002/565256/567702/494490/555195/562796/566514/553402/100538116/567877/100331980/562059/794222/352938/555941/570240/572215/110351181/563377/797331/563166/65090/562422/100147967	26		MF	GO:0022803	passive transmembrane transporter activity	33/304	498/17701	3.33245e-11	1.1422e-09	9.09859e-10	569528/403310/563904/100126126/768182/101887082/563935/557843/567702/563228/445293/562796/566514/553402/100538116/562853/407670/562059/794222/170581/571208/565807/555941/559447/560289/793996/567611/555284/559036/559964/562422/393101/799412	33		CC	GO:0036477	somatodendritic compartment	19/308	270/18405	1.56346e-07	3.34581e-06	2.91298e-06	497638/569528/557843/557701/560862/567702/566766/562796/553402/100538116/562853/797545/557847/562059/567298/352938/555941/560810/555284	19
				BP	GO:0098916	anterograde trans-synaptic signaling	26/330	376/18057	6.95599e-09	9.34632e-07	8.21406e-07	497638/569528/572002/565256/567702/494490/555195/562796/566514/553402/100538116/567877/100331980/562059/794222/352938/555941/570240/572215/110351181/563377/797331/563166/65090/562422/100147967	26		MF	GO:0005244	voltage-gated monoatomic ion channel activity	21/304	199/17701	3.39572e-11	1.1422e-09	9.09859e-10	569528/403310/563904/563935/557843/567702/562796/562853/562059/794222/170581/571208/555941/559447/560289/793996/555284/559036/559964/562422/393101	21		CC	GO:0001518	voltage-gated sodium channel complex	5/308	20/18405	1.60249e-05	0.000311757	0.000271427	563904/563935/559447/793996/393101	5
				BP	GO:0099537	trans-synaptic signaling	26/330	378/18057	7.76246e-09	9.56077e-07	8.40253e-07	497638/569528/572002/565256/567702/494490/555195/562796/566514/553402/100538116/567877/100331980/562059/794222/352938/555941/570240/572215/110351181/563377/797331/563166/65090/562422/100147967	26		MF	GO:0022832	voltage-gated channel activity	21/304	204/17701	5.44213e-11	1.67799e-09	1.33666e-09	569528/403310/563904/563935/557843/567702/562796/562853/562059/794222/170581/571208/555941/559447/560289/793996/555284/559036/559964/562422/393101	21		CC	GO:0043025	neuronal cell body	9/308	93/18405	2.57134e-05	0.000458556	0.000399235	497638/569528/567702/562796/797545/557847/562059/555941/555284	9
				BP	GO:0098739	import across plasma membrane	14/330	112/18057	1.68689e-08	1.79369e-06	1.57639e-06	569528/403310/560561/567212/567702/494490/562796/568512/562059/170581/555941/572215/559964/797331	14		MF	GO:0005245	voltage-gated calcium channel activity	11/304	47/17701	3.21748e-10	9.15745e-09	7.29469e-09	569528/403310/563904/567702/562796/562059/794222/170581/555941/559964/562422	11		CC	GO:0098794	postsynapse	16/308	288/18405	3.00464e-05	0.00049461	0.000430624	561943/497638/560561/567212/557701/560862/568512/566514/553402/100538116/567298/794222/352938/555284/563377/100147967	16
				BP	GO:0098659	inorganic cation import across plasma membrane	13/330	95/18057	1.82039e-08	1.79369e-06	1.57639e-06	569528/403310/560561/567212/567702/562796/568512/562059/170581/555941/572215/559964/797331	13		MF	GO:0022843	voltage-gated monoatomic cation channel activity	17/304	150/17701	8.69884e-10	2.29898e-08	1.83133e-08	569528/403310/563904/557843/567702/562796/562853/562059/794222/170581/571208/555941/560289/555284/559036/559964/562422	17		CC	GO:0044297	cell body	9/308	97/18405	3.60408e-05	0.000550909	0.00047964	497638/569528/567702/562796/797545/557847/562059/555941/555284	9
				BP	GO:0099587	inorganic ion import across plasma membrane	13/330	95/18057	1.82039e-08	1.79369e-06	1.57639e-06	569528/403310/560561/567212/567702/562796/568512/562059/170581/555941/572215/559964/797331	13		MF	GO:0015081	sodium ion transmembrane transporter activity	14/304	130/17701	5.27583e-08	1.30137e-06	1.03665e-06	559270/563904/560561/563935/567212/557843/494490/563356/568512/407670/559447/793996/393101/557642	14		CC	GO:0034706	sodium channel complex	5/308	24/18405	4.15835e-05	0.000593258	0.000516511	563904/563935/559447/793996/393101	5
				BP	GO:0098657	import into cell	14/330	125/18057	6.94677e-08	6.41708e-06	5.63968e-06	569528/403310/560561/567212/567702/494490/562796/568512/562059/170581/555941/572215/559964/797331	14		MF	GO:0005272	sodium channel activity	7/304	35/17701	1.83078e-06	4.23368e-05	3.37249e-05	563904/563935/557843/407670/559447/793996/393101	7		CC	GO:0030425	dendrite	12/308	218/18405	0.000320946	0.00404014	0.00351749	557843/557701/560862/566766/553402/100538116/562853/797545/567298/352938/560810/555284	12
				BP	GO:0071526	semaphorin-plexin signaling pathway	9/330	46/18057	1.23943e-07	1.07757e-05	9.47031e-06	572261/562398/561285/795761/100333657/566546/567422/100004611/567064	9		MF	GO:0015291	secondary active transmembrane transporter activity	15/304	230/17701	1.09965e-05	0.000239336	0.000190652	559270/768182/560561/567212/494490/563356/568512/572215/567544/798635/558346/393932/797331/100333073/557642	15		CC	GO:0097447	dendritic tree	12/308	218/18405	0.000320946	0.00404014	0.00351749	557843/557701/560862/566766/553402/100538116/562853/797545/567298/352938/560810/555284	12
				BP	GO:0001508	action potential	9/330	49/18057	2.20253e-07	1.80853e-05	1.58943e-05	563904/563935/103909035/493613/559447/560289/793996/100333073/393101	9		MF	GO:0017154	semaphorin receptor activity	5/304	19/17701	1.37962e-05	0.000283588	0.000225903	561285/795761/100333657/566546/567422	5		CC	GO:0098802	plasma membrane signaling receptor complex	8/308	115/18405	0.000705905	0.00839243	0.00730674	100536533/245701/558708/560267/245700/792928/794222/100331333	8
				BP	GO:0010975	regulation of neuron projection development	15/330	162/18057	2.97973e-07	2.31792e-05	2.03711e-05	30155/572261/562398/562946/561285/795761/100333657/567298/570240/100331504/566546/567422/100004611/567064/65090	15		MF	GO:0030695	GTPase regulator activity	19/304	393/17701	5.30535e-05	0.00098149	0.000781841	566318/100535556/394115/100149630/562652/571925/558211/561005/100034485/100331732/100536057/796404/324332/566115/567298/100270734/571688/799483/100537442	19		CC	GO:0008076	voltage-gated potassium channel complex	5/308	52/18405	0.00173503	0.0195419	0.0170138	557843/562853/571208/555284/559036	5
				BP	GO:0042391	regulation of membrane potential	15/330	167/18057	4.42026e-07	3.26657e-05	2.87084e-05	563904/563935/103909035/557843/494490/493613/563228/566514/553402/100538116/559447/560289/793996/100333073/393101	15		MF	GO:0060589	nucleoside-triphosphatase regulator activity	19/304	393/17701	5.30535e-05	0.00098149	0.000781841	566318/100535556/394115/100149630/562652/571925/558211/561005/100034485/100331732/100536057/796404/324332/566115/567298/100270734/571688/799483/100537442	19		CC	GO:0045211	postsynaptic membrane	9/308	168/18405	0.00212713	0.0225309	0.0196162	497638/557701/566514/553402/794222/352938/555284/563377/100147967	9
				BP	GO:0008360	regulation of cell shape	9/330	62/18057	1.76545e-06	0.000124254	0.000109201	100332334/553051/569727/561285/795761/100333657/566546/567422/100006456	9		MF	GO:0016917	GABA receptor activity	5/304	25/17701	5.79255e-05	0.00102059	0.00081299	558708/560267/566514/553402/100538116	5		CC	GO:0044304	main axon	3/308	16/18405	0.00221097	0.0225309	0.0196162	103909035/562853/566220	3
				BP	GO:0035725	sodium ion transmembrane transport	12/330	124/18057	2.90358e-06	0.000195068	0.000171436	563904/560561/567212/557843/494490/568512/407670/559447/793996/567544/798635/393101	12		MF	GO:0015293	symporter activity	10/304	141/17701	0.000163885	0.00274481	0.00218648	559270/494490/563356/572215/567544/798635/558346/393932/797331/557642	10		CC	GO:0098793	presynapse	10/308	206/18405	0.00253875	0.0243033	0.0211593	100005543/572002/101175706/562853/567877/100331980/567298/571626/563377/798635	10
				BP	GO:0006814	sodium ion transport	14/330	172/18057	3.46527e-06	0.000222681	0.000195705	563904/560561/563935/567212/557843/494490/563356/568512/407670/559447/793996/567544/798635/393101	14		MF	GO:0019199	transmembrane receptor protein kinase activity	8/304	91/17701	0.000170623	0.00274481	0.00218648	245701/245700/792928/570240/562822/65090/555655/569836	8		CC	GO:0034705	potassium channel complex	5/308	57/18405	0.00261204	0.0243033	0.0211593	557843/562853/571208/555284/559036	5
				BP	GO:0022604	regulation of cell morphogenesis	9/330	75/18057	8.87576e-06	0.000546599	0.000480381	100332334/553051/569727/561285/795761/100333657/566546/567422/100006456	9		MF	GO:0005248	voltage-gated sodium channel activity	4/304	18/17701	0.000215792	0.0033268	0.00265008	563904/559447/793996/393101	4		CC	GO:0048786	presynaptic active zone	4/308	37/18405	0.00328775	0.0293158	0.0255233	100005543/572002/101175706/567298	4
				BP	GO:0006897	endocytosis	17/330	270/18057	1.04281e-05	0.000616511	0.000541824	100534954/565844/100538038/564367/407978/553266/492695/567877/100004793/794222/571626/110351181/558990/560887/559293/568184/100147967	17		MF	GO:0022804	active transmembrane transporter activity	17/304	379/17701	0.000316577	0.00468533	0.00373227	559270/100151075/768182/560561/567212/494490/563356/568512/572215/566367/567544/798635/558346/393932/797331/100333073/557642	17		CC	GO:1902710	GABA receptor complex	3/308	20/18405	0.00428379	0.0352589	0.0306976	566514/553402/100538116	3
				BP	GO:0120035	regulation of plasma membrane bounded cell projection organization	15/330	222/18057	1.50995e-05	0.000858349	0.000754364	30155/572261/562398/562946/561285/795761/100333657/567298/570240/100331504/566546/567422/100004611/567064/65090	15		MF	GO:0005096	GTPase activator activity	12/304	222/17701	0.00047521	0.0067626	0.00538699	566318/100535556/394115/571925/561005/100034485/324332/566115/567298/100270734/571688/100537442	12		CC	GO:1902711	GABA-A receptor complex	3/308	20/18405	0.00428379	0.0352589	0.0306976	566514/553402/100538116	3
				BP	GO:0031344	regulation of cell projection organization	15/330	224/18057	1.67903e-05	0.000919112	0.000807766	30155/572261/562398/562946/561285/795761/100333657/567298/570240/100331504/566546/567422/100004611/567064/65090	15		MF	GO:0005024	transforming growth factor beta receptor activity	3/304	13/17701	0.00126248	0.0173006	0.0137814	792928/562822/555655	3
				BP	GO:0019228	neuronal action potential	5/330	19/18057	1.86291e-05	0.000949443	0.000834423	563904/103909035/559447/793996/393101	5		MF	GO:0005432	calcium:sodium antiporter activity	3/304	14/17701	0.00158646	0.020964	0.0166996	560561/567212/568512	3
				BP	GO:0051899	membrane depolarization	5/330	19/18057	1.86291e-05	0.000949443	0.000834423	563904/557843/559447/793996/393101	5		MF	GO:0045499	chemorepellent activity	4/304	31/17701	0.00186164	0.023752	0.0189205	572261/562398/100004611/567064	4
				BP	GO:0051960	regulation of nervous system development	13/330	178/18057	2.47828e-05	0.00122097	0.00107305	798465/572261/100332110/369191/562398/561285/795761/100333657/566367/566546/567422/100004611/567064	13		MF	GO:0004713	protein tyrosine kinase activity	8/304	131/17701	0.001927	0.0237663	0.0189319	557551/245701/569156/245700/100004850/570240/65090/569836	8
				BP	GO:0050767	regulation of neurogenesis	12/330	155/18057	2.8563e-05	0.00136181	0.00119683	798465/572261/100332110/369191/562398/561285/795761/100333657/566546/567422/100004611/567064	12		MF	GO:0030215	semaphorin receptor binding	4/304	33/17701	0.00235681	0.0281297	0.0224077	572261/562398/100004611/567064	4
				BP	GO:0019226	transmission of nerve impulse	6/330	35/18057	3.69486e-05	0.00170656	0.00149982	563904/103909035/794222/559447/793996/393101	6		MF	GO:0015368	calcium:monoatomic cation antiporter activity	3/304	17/17701	0.00285285	0.0319482	0.0254495	560561/567212/568512	3
				BP	GO:0050770	regulation of axonogenesis	9/330	90/18057	3.92719e-05	0.00175891	0.00154582	572261/562398/561285/795761/100333657/566546/567422/100004611/567064	9		MF	GO:0015294	solute:monoatomic cation symporter activity	6/304	82/17701	0.00286729	0.0319482	0.0254495	559270/494490/563356/572215/797331/557642	6
				BP	GO:0007274	neuromuscular synaptic transmission	4/330	12/18057	4.82883e-05	0.00209912	0.00184482	569528/572002/110351181/563166	4		MF	GO:0140938	histone H3 methyltransferase activity	4/304	35/17701	0.00293578	0.0319482	0.0254495	100006350/557048/559945/796785	4
				BP	GO:0048015	phosphatidylinositol-mediated signaling	7/330	55/18057	6.10651e-05	0.00257869	0.0022663	556956/100000797/245701/245700/791141/570240/65090	7		MF	GO:0015079	potassium ion transmembrane transporter activity	9/304	176/17701	0.00344629	0.0364322	0.0290214	557843/563228/562853/571208/560289/555284/572215/559036/797331	9
				BP	GO:0086010	membrane depolarization during action potential	4/330	13/18057	6.87468e-05	0.00278987	0.00245189	563904/559447/793996/393101	4		MF	GO:0022853	active monoatomic ion transmembrane transporter activity	9/304	178/17701	0.00371302	0.0381616	0.030399	559270/560561/567212/494490/563356/568512/572215/797331/557642	9
				BP	GO:0007254	JNK cascade	6/330	39/18057	6.98411e-05	0.00278987	0.00245189	100535386/561262/245701/100007304/404626/568412	6		MF	GO:0004675	transmembrane receptor protein serine/threonine kinase activity	3/304	19/17701	0.00396351	0.0396351	0.0315727	792928/562822/555655	3
				BP	GO:0048017	inositol lipid-mediated signaling	7/330	59/18057	9.64461e-05	0.00375125	0.0032968	556956/100000797/245701/245700/791141/570240/65090	7		MF	GO:0005085	guanyl-nucleotide exchange factor activity	9/304	185/17701	0.0047762	0.0454629	0.0362151	100149630/562652/558211/100331732/100536057/796404/566115/571688/799483	9
				BP	GO:0050808	synapse organization	11/330	150/18057	0.000100143	0.00379515	0.00333538	100073332/100005543/403310/572002/101175706/140820/557847/567298/110351181/562422/100147967	11		MF	GO:0018024	histone lysine N-methyltransferase activity	4/304	40/17701	0.00479203	0.0454629	0.0362151	100006350/557048/559945/796785	4
				BP	GO:0031346	positive regulation of cell projection organization	8/330	80/18057	0.000105638	0.00386588	0.00339755	30155/561285/795761/100333657/570240/566546/567422/65090	8		MF	GO:0008509	monoatomic anion transmembrane transporter activity	7/304	122/17701	0.00513434	0.0474926	0.037832	566514/553402/100538116/572215/797331/100333073/557642	7
				BP	GO:0014065	phosphatidylinositol 3-kinase signaling	6/330	42/18057	0.00010724	0.00386588	0.00339755	100000797/245701/245700/791141/570240/65090	6		MF	GO:0004890	GABA-A receptor activity	3/304	21/17701	0.0053041	0.0478663	0.0381296	566514/553402/100538116	3
				BP	GO:0007214	gamma-aminobutyric acid signaling pathway	4/330	16/18057	0.000167559	0.00589649	0.00518216	558708/560267/553402/100538116	4
				BP	GO:0051259	protein complex oligomerization	9/330	110/18057	0.000187725	0.0064525	0.00567081	768182/553402/562853/407670/571208/565807/555284/559036/799412	9
				BP	GO:0043087	regulation of GTPase activity	13/330	220/18057	0.000214348	0.00720013	0.00632787	566318/100535556/564518/561005/100034485/100331732/561285/795761/324332/100333657/566546/567422/799483	13
				BP	GO:0031098	stress-activated protein kinase signaling cascade	6/330	49/18057	0.000256797	0.00825099	0.00725142	100535386/561262/245701/100007304/404626/568412	6
				BP	GO:0051403	stress-activated MAPK cascade	6/330	49/18057	0.000256797	0.00825099	0.00725142	100535386/561262/245701/100007304/404626/568412	6
				BP	GO:0050772	positive regulation of axonogenesis	5/330	33/18057	0.000308251	0.00969351	0.00851918	561285/795761/100333657/566546/567422	5
				BP	GO:0022603	regulation of anatomical structure morphogenesis	16/330	332/18057	0.000427253	0.0131558	0.0115621	100332334/553051/572261/100004929/562398/569727/561285/795761/100333657/567298/566546/567422/100004611/567064/100006456/568877	16
				BP	GO:0045926	negative regulation of growth	6/330	55/18057	0.000485694	0.0143571	0.0126178	572261/562398/560785/100331504/100004611/567064	6
				BP	GO:0050768	negative regulation of neurogenesis	6/330	55/18057	0.000485694	0.0143571	0.0126178	798465/572261/100332110/562398/100004611/567064	6
				BP	GO:0051961	negative regulation of nervous system development	6/330	56/18057	0.000535733	0.0155257	0.0136449	798465/572261/100332110/562398/100004611/567064	6
				BP	GO:0060284	regulation of cell development	13/330	249/18057	0.000698786	0.0198616	0.0174555	798465/572261/100332110/369191/562398/561285/795761/100333657/114834/566546/567422/100004611/567064	13
				BP	GO:0014068	positive regulation of phosphatidylinositol 3-kinase signaling	4/330	24/18057	0.000871699	0.0243089	0.021364	245701/245700/570240/65090	4
				BP	GO:0014066	regulation of phosphatidylinositol 3-kinase signaling	4/330	25/18057	0.00102292	0.0277418	0.024381	245701/245700/570240/65090	4
				BP	GO:0098742	cell-cell adhesion via plasma-membrane adhesion molecules	11/330	197/18057	0.00103234	0.0277418	0.024381	100073332/30155/407978/493592/567508/100334632/569256/100149950/100004929/140820/100141493	11
				BP	GO:0043363	nucleate erythrocyte differentiation	3/330	12/18057	0.00117726	0.0301451	0.0264932	445143/557048/570630	3
				BP	GO:0051896	regulation of protein kinase B signaling	4/330	26/18057	0.00119166	0.0301451	0.0264932	245701/245700/570240/65090	4
				BP	GO:0048640	negative regulation of developmental growth	5/330	44/18057	0.00119714	0.0301451	0.0264932	572261/562398/560785/100004611/567064	5
				BP	GO:0030334	regulation of cell migration	12/330	232/18057	0.00120336	0.0301451	0.0264932	572261/562398/555195/561285/795761/100333657/565111/561567/566546/567422/100004611/567064	12
				BP	GO:0040007	growth	18/330	438/18057	0.00123074	0.0303173	0.0266445	559639/245701/572261/562398/103752590/560785/245700/170581/334003/566674/562822/100331504/567422/100004611/567064/796720/555655/100334415	18
				BP	GO:0071805	potassium ion transmembrane transport	10/330	175/18057	0.00145414	0.0349657	0.0307298	103909035/557843/563228/562853/571208/560289/555284/572215/559036/797331	10
				BP	GO:0010977	negative regulation of neuron projection development	5/330	46/18057	0.00146676	0.0349657	0.0307298	572261/562398/100331504/100004611/567064	5
				BP	GO:0043491	protein kinase B signaling	4/330	28/18057	0.00158585	0.0372046	0.0326974	245701/245700/570240/65090	4
				BP	GO:0046328	regulation of JNK cascade	4/330	29/18057	0.00181339	0.0418422	0.0367732	100535386/561262/245701/100007304	4
				BP	GO:0006820	monoatomic anion transport	8/330	123/18057	0.00190956	0.0418422	0.0367732	566514/553402/100538116/100331980/572215/797331/100333073/557642	8
				BP	GO:0045595	regulation of cell differentiation	18/330	456/18057	0.00191862	0.0418422	0.0367732	564518/565771/798465/557551/572261/100332110/369191/562398/567494/561285/795761/100333657/114834/566546/567422/100004611/567064/568877	18
				BP	GO:0030308	negative regulation of cell growth	5/330	49/18057	0.00195154	0.0418422	0.0367732	572261/562398/100331504/100004611/567064	5
				BP	GO:0031345	negative regulation of cell projection organization	5/330	49/18057	0.00195154	0.0418422	0.0367732	572261/562398/100331504/100004611/567064	5
				BP	GO:0034330	cell junction organization	13/330	279/18057	0.00195339	0.0418422	0.0367732	100073332/560912/100005543/403310/572002/101175706/140820/557847/566220/567298/110351181/562422/100147967	13
				BP	GO:0048843	negative regulation of axon extension involved in axon guidance	4/330	30/18057	0.00206259	0.0435501	0.0382742	572261/562398/100004611/567064	4
				BP	GO:1902075	cellular response to salt	5/330	50/18057	0.00213645	0.0444742	0.0390864	493613/567877/100332028/352938/564556	5
				BP	GO:0000904	cell morphogenesis involved in differentiation	19/330	500/18057	0.00222938	0.0456531	0.0401224	30155/407978/553266/564005/572261/561005/369191/562398/561285/795761/100333657/797545/567298/101883074/566674/566546/567422/100004611/567064	19
				BP	GO:2000145	regulation of cell motility	12/330	250/18057	0.00225486	0.0456531	0.0401224	572261/562398/555195/561285/795761/100333657/565111/561567/566546/567422/100004611/567064	12
				BP	GO:0010721	negative regulation of cell development	6/330	74/18057	0.00232406	0.0459915	0.0404199	798465/572261/100332110/562398/100004611/567064	6
				BP	GO:0036269	swimming behavior	5/330	51/18057	0.00233381	0.0459915	0.0404199	569528/557701/553187/559447/566367	5
				BP	GO:0006813	potassium ion transport	10/330	188/18057	0.00246583	0.0479539	0.0421445	103909035/557843/563228/562853/571208/560289/555284/572215/559036/797331	10

## Sheet: KD - 100 mM TnP Inflamed
KD 100 mM TnP/inflamed = 100 mM TnP/Inflamed vs. Inflamed
Downregulated DEGs (#183)																						Upregulated DEGs (#699)
ONTOLOGY	ID	Description	GeneRatio	BgRatio	pvalue	p.adjust	qvalue	geneID	Count		ONTOLOGY	ID	Description	GeneRatio	BgRatio	pvalue	p.adjust	qvalue	geneID	Count		ONTOLOGY	ID	Description	GeneRatio	BgRatio	pvalue	p.adjust	qvalue	geneID	Count		ONTOLOGY	ID	Description	GeneRatio	BgRatio	pvalue	p.adjust	qvalue	geneID	Count		ONTOLOGY	ID	Description	GeneRatio	BgRatio	pvalue
MF	GO:0031492	nucleosomal DNA binding	4/143	24/17701	3.82702e-05	0.00929967	0.00902372	100151347/321618/550353/322508	4		CC	GO:0032993	protein-DNA complex	8/149	105/18405	2.1956e-06	0.000390817	0.00033974	571834/386920/449794/321618/503753/550353/394048/322508	8		BP	GO:0098703	calcium ion import across plasma membrane	12/486	22/18057	6.3994e-14	1.19285e-10	1.0522e-10	569528/403310/560561/567212/567702/562796/568512/562059/170581/555941/557499/559964	12		MF	GO:0046873	metal ion transmembrane transporter activity	44/455	412/17701	1.0441e-15	4.90727e-13	3.89064e-13	569528/403310/797337/563904/100126126/798583/768182/556841/560561/555691/567212/562585/567702/563356/100004419/561618/562796/568512/559586/101154640/562853/565158/100334453/795916/559096/562059/170581/571208/555941/563670/559447/560289/793996/567611/572215/559036/557499/556480/559964/797331/562422/393101/557642/799412	44		CC	GO:0034703	cation channel complex	25/473	135/18405	7.57336e-15
MF	GO:0031490	chromatin DNA binding	5/143	60/17701	0.000122582	0.0148937	0.0144518	100151347/559853/321618/550353/322508	5		CC	GO:0044815	DNA packaging complex	7/149	97/18405	1.38293e-05	0.0011893	0.00103387	386920/449794/321618/503753/550353/394048/322508	7		BP	GO:0034765	regulation of monoatomic ion transmembrane transport	27/486	227/18057	1.02924e-10	7.79008e-08	6.87153e-08	569528/403310/797337/563904/556841/566069/555691/103909035/378958/567702/562796/101154640/562853/565158/100334453/559096/562059/170581/571208/555941/559447/560289/793996/559036/559964/562422/393101	27		MF	GO:0022839	monoatomic ion gated channel activity	38/455	345/17701	3.85781e-14	8.74197e-12	6.93092e-12	570493/569528/403310/797337/563904/798583/556202/556841/555691/562585/568211/567702/100004419/562796/566514/553402/100538116/101154640/562853/565158/100334453/795916/559096/562059/170581/571208/565807/555941/563670/559447/560289/793996/567611/559036/559964/562422/393101/799412	38		CC	GO:0034702	ion channel complex	29/473	223/18405	7.06041e-13
MF	GO:0031491	nucleosome binding	4/143	43/17701	0.000394608	0.0319632	0.0310148	100151347/321618/550353/322508	4		CC	GO:0000786	nucleosome	6/149	69/18405	2.00444e-05	0.0011893	0.00103387	386920/449794/321618/550353/394048/322508	6		BP	GO:0099536	synaptic signaling	36/486	390/18057	1.25377e-10	7.79008e-08	6.87153e-08	570493/337236/497638/100334264/550457/569528/572002/100331262/556202/559786/563414/567702/100125749/493613/555195/562796/566514/553402/100538116/567877/565158/569861/562059/352938/60658/555941/570240/559447/572215/569398/110351181/563377/797331/557014/562422/100147967	36		MF	GO:0022836	gated channel activity	38/455	349/17701	5.57998e-14	8.74197e-12	6.93092e-12	570493/569528/403310/797337/563904/798583/556202/556841/555691/562585/568211/567702/100004419/562796/566514/553402/100538116/101154640/562853/565158/100334453/795916/559096/562059/170581/571208/565807/555941/563670/559447/560289/793996/567611/559036/559964/562422/393101/799412	38		CC	GO:0030424	axon	27/473	223/18405	2.41773e-11
											CC	GO:0045263	proton-transporting ATP synthase complex, coupling factor F(o)	3/149	17/18405	0.000325338	0.0141775	0.0123246	402883/767750/326977	3		BP	GO:0098662	inorganic cation transmembrane transport	41/486	496/18057	1.91815e-10	8.93858e-08	7.8846e-08	569528/403310/563904/768182/556841/560561/566069/555691/567212/103909035/562585/378958/553256/567702/100004419/562796/568512/559586/101154640/562853/565158/100334453/559096/562059/170581/571208/555941/563670/559447/560289/793996/567611/572215/559036/557499/556480/559964/797331/562422/393101/799412	41		MF	GO:0005216	monoatomic ion channel activity	43/455	445/17701	7.75004e-14	9.10629e-12	7.21977e-12	570493/569528/403310/797337/563904/100126126/798583/768182/556202/556841/555691/562585/568211/567702/100004419/562796/559586/566514/553402/100538116/101154640/562853/565158/100334453/100534737/553392/795916/559096/562059/170581/571208/565807/555941/563670/559447/560289/793996/567611/559036/559964/562422/393101/799412	43		CC	GO:1902495	transmembrane transporter complex	29/473	277/18405	1.54968e-10
											CC	GO:0098800	inner mitochondrial membrane protein complex	6/149	118/18405	0.000398244	0.0141775	0.0123246	100000862/436768/100000992/402883/767750/326977	6		BP	GO:0043269	regulation of monoatomic ion transport	27/486	243/18057	4.85083e-10	1.65278e-07	1.45789e-07	569528/403310/797337/563904/556841/566069/555691/103909035/378958/567702/562796/101154640/562853/565158/100334453/559096/562059/170581/571208/555941/559447/560289/793996/559036/559964/562422/393101	27		MF	GO:0005261	monoatomic cation channel activity	36/455	327/17701	1.89065e-13	1.77721e-11	1.40903e-11	569528/403310/797337/563904/100126126/798583/768182/556841/555691/562585/568211/567702/100004419/562796/559586/101154640/562853/565158/100334453/795916/559096/562059/170581/571208/565807/555941/563670/559447/560289/793996/567611/559036/559964/562422/393101/799412	36		CC	GO:1990351	transporter complex	29/473	283/18405	2.58661e-10
											CC	GO:0005753	mitochondrial proton-transporting ATP synthase complex	3/149	23/18405	0.000817684	0.0236225	0.0205352	402883/767750/326977	3		BP	GO:0034762	regulation of transmembrane transport	27/486	244/18057	5.32009e-10	1.65278e-07	1.45789e-07	569528/403310/797337/563904/556841/566069/555691/103909035/378958/567702/562796/101154640/562853/565158/100334453/559096/562059/170581/571208/555941/559447/560289/793996/559036/559964/562422/393101	27		MF	GO:0008331	high voltage-gated calcium channel activity	10/455	15/17701	3.0572e-13	2.39481e-11	1.89868e-11	569528/403310/567702/562796/565158/562059/170581/555941/559964/562422	10		CC	GO:0034704	calcium channel complex	12/473	45/18405	9.62496e-10
											CC	GO:0045259	proton-transporting ATP synthase complex	3/149	24/18405	0.000928975	0.0236225	0.0205352	402883/767750/326977	3		BP	GO:0097553	calcium ion transmembrane import into cytosol	12/486	47/18057	2.80334e-09	7.28657e-07	6.42739e-07	569528/403310/560561/567212/567702/562796/568512/562059/170581/555941/557499/559964	12		MF	GO:0015085	calcium ion transmembrane transporter activity	22/455	128/17701	1.53602e-12	9.28193e-11	7.35902e-11	569528/403310/563904/100126126/768182/560561/567212/562585/567702/562796/568512/559586/565158/795916/562059/170581/555941/567611/557499/559964/562422/799412	22		CC	GO:0005891	voltage-gated calcium channel complex	11/473	36/18405	9.67827e-10
											CC	GO:0098798	mitochondrial protein-containing complex	7/149	199/18405	0.00119693	0.0266317	0.0231511	100000862/394122/436768/100000992/402883/767750/326977	7		BP	GO:0099537	trans-synaptic signaling	33/486	378/18057	3.12728e-09	7.28657e-07	6.42739e-07	570493/337236/497638/100334264/550457/569528/572002/100331262/556202/563414/567702/100125749/555195/562796/566514/553402/100538116/567877/565158/569861/562059/352938/60658/555941/570240/572215/569398/110351181/563377/797331/557014/562422/100147967	33		MF	GO:0005244	voltage-gated monoatomic ion channel activity	27/455	199/17701	1.5799e-12	9.28193e-11	7.35902e-11	570493/569528/403310/797337/563904/556841/555691/567702/100004419/562796/101154640/562853/565158/100334453/559096/562059/170581/571208/555941/563670/559447/560289/793996/559036/559964/562422/393101	27		CC	GO:0098797	plasma membrane protein complex	35/473	424/18405	1.3548e-09
											CC	GO:0033177	proton-transporting two-sector ATPase complex, proton-transporting domain	3/149	30/18405	0.00179846	0.0355696	0.0309209	402883/767750/326977	3		BP	GO:0070588	calcium ion transmembrane transport	20/486	159/18057	1.0709e-08	2.21795e-06	1.95642e-06	569528/403310/563904/768182/560561/567212/562585/567702/562796/568512/559586/565158/562059/170581/555941/567611/557499/559964/562422/799412	20		MF	GO:0022832	voltage-gated channel activity	27/455	204/17701	2.87564e-12	1.50172e-10	1.19062e-10	570493/569528/403310/797337/563904/556841/555691/567702/100004419/562796/101154640/562853/565158/100334453/559096/562059/170581/571208/555941/563670/559447/560289/793996/559036/559964/562422/393101	27		CC	GO:0043235	receptor complex	27/473	270/18405	1.85955e-09
																						BP	GO:0006897	endocytosis	26/486	270/18057	2.09793e-08	3.91054e-06	3.44944e-06	337236/100534954/565844/563149/100538038/564367/553266/492695/378958/556132/494477/556371/562949/565136/567877/565797/100004793/100307098/571626/110351181/558990/100001424/560887/559293/568184/100147967	26		MF	GO:0015267	channel activity	43/455	498/17701	3.55119e-12	1.51733e-10	1.20299e-10	570493/569528/403310/797337/563904/100126126/798583/768182/556202/556841/555691/562585/568211/567702/100004419/562796/559586/566514/553402/100538116/101154640/562853/565158/100334453/100534737/553392/795916/559096/562059/170581/571208/565807/555941/563670/559447/560289/793996/567611/559036/559964/562422/393101/799412	43		CC	GO:0036477	somatodendritic compartment	26/473	270/18405	8.24015e-09
																						BP	GO:0098659	inorganic cation import across plasma membrane	15/486	95/18057	3.47895e-08	4.78119e-06	4.21743e-06	569528/403310/560561/555691/567212/567702/562796/568512/562059/170581/555941/572215/557499/559964/797331	15		MF	GO:0022803	passive transmembrane transporter activity	43/455	498/17701	3.55119e-12	1.51733e-10	1.20299e-10	570493/569528/403310/797337/563904/100126126/798583/768182/556202/556841/555691/562585/568211/567702/100004419/562796/559586/566514/553402/100538116/101154640/562853/565158/100334453/100534737/553392/795916/559096/562059/170581/571208/565807/555941/563670/559447/560289/793996/567611/559036/559964/562422/393101/799412	43		CC	GO:0098794	postsynapse	25/473	288/18405	1.23259e-07
																						BP	GO:0099587	inorganic ion import across plasma membrane	15/486	95/18057	3.47895e-08	4.78119e-06	4.21743e-06	569528/403310/560561/555691/567212/567702/562796/568512/562059/170581/555941/572215/557499/559964/797331	15		MF	GO:0022843	voltage-gated monoatomic cation channel activity	23/455	150/17701	5.60555e-12	2.19551e-10	1.74067e-10	569528/403310/797337/563904/556841/555691/567702/100004419/562796/101154640/562853/565158/100334453/559096/562059/170581/571208/555941/563670/560289/559036/559964/562422	23		CC	GO:0043025	neuronal cell body	12/473	93/18405	4.56318e-06
																						BP	GO:0007268	chemical synaptic transmission	31/486	376/18057	3.59102e-08	4.78119e-06	4.21743e-06	570493/337236/497638/100334264/550457/569528/572002/100331262/556202/563414/567702/100125749/555195/562796/566514/553402/100538116/567877/565158/569861/562059/352938/555941/570240/572215/110351181/563377/797331/557014/562422/100147967	31		MF	GO:0005262	calcium channel activity	18/455	104/17701	1.49295e-10	5.3976e-09	4.2794e-09	569528/403310/563904/100126126/768182/562585/567702/562796/559586/565158/795916/562059/170581/555941/567611/559964/562422/799412	18		CC	GO:0044297	cell body	12/473	97/18405	7.11679e-06
																						BP	GO:0098916	anterograde trans-synaptic signaling	31/486	376/18057	3.59102e-08	4.78119e-06	4.21743e-06	570493/337236/497638/100334264/550457/569528/572002/100331262/556202/563414/567702/100125749/555195/562796/566514/553402/100538116/567877/565158/569861/562059/352938/555941/570240/572215/110351181/563377/797331/557014/562422/100147967	31		MF	GO:0005245	voltage-gated calcium channel activity	11/455	47/17701	2.16982e-08	7.28439e-07	5.77531e-07	569528/403310/563904/567702/562796/565158/562059/170581/555941/559964/562422	11		CC	GO:0001518	voltage-gated sodium channel complex	6/473	20/18405	7.96339e-06
																						BP	GO:0006816	calcium ion transport	20/486	182/18057	1.06187e-07	1.31955e-05	1.16396e-05	569528/403310/563904/768182/560561/567212/562585/567702/562796/568512/559586/565158/562059/170581/555941/567611/557499/559964/562422/799412	20		MF	GO:0030695	GTPase regulator activity	30/455	393/17701	1.18124e-07	3.46988e-06	2.75104e-06	566318/394115/100149630/563241/562652/100148873/100330358/65227/571925/561005/100034485/100331732/556132/557667/100536057/796404/324332/566115/567298/100270734/553520/393772/100151026/571688/560305/558635/403040/799483/559170/557014	30		CC	GO:0030425	dendrite	18/473	218/18405	1.43805e-05
																						BP	GO:0098739	import across plasma membrane	15/486	112/18057	3.25408e-07	3.791e-05	3.34399e-05	569528/403310/560561/555691/567212/567702/562796/568512/562059/170581/555941/572215/557499/559964/797331	15		MF	GO:0060589	nucleoside-triphosphatase regulator activity	30/455	393/17701	1.18124e-07	3.46988e-06	2.75104e-06	566318/394115/100149630/563241/562652/100148873/100330358/65227/571925/561005/100034485/100331732/556132/557667/100536057/796404/324332/566115/567298/100270734/553520/393772/100151026/571688/560305/558635/403040/799483/559170/557014	30		CC	GO:0097447	dendritic tree	18/473	218/18405	1.43805e-05
																						BP	GO:0050808	synapse organization	17/486	150/18057	6.18128e-07	6.7776e-05	5.97843e-05	100073332/337236/550457/403310/572002/101175706/566122/565842/100125749/140820/565158/565863/567298/110351181/557014/562422/100147967	17		MF	GO:0005085	guanyl-nucleotide exchange factor activity	19/455	185/17701	3.14689e-07	8.70021e-06	6.89782e-06	100149630/562652/100330358/65227/100331732/557667/100536057/796404/566115/553520/393772/100151026/571688/560305/558635/403040/799483/559170/557014	19		CC	GO:0032590	dendrite membrane	6/473	22/18405	1.46738e-05
																						BP	GO:0098657	import into cell	15/486	125/18057	1.36454e-06	0.000141306	0.000124644	569528/403310/560561/555691/567212/567702/562796/568512/562059/170581/555941/572215/557499/559964/797331	15		MF	GO:0019199	transmembrane receptor protein kinase activity	12/455	91/17701	3.61401e-06	9.43657e-05	7.48163e-05	386966/245701/554230/30256/245700/792928/568668/570240/562822/245702/555655/569836	12		CC	GO:0034706	sodium channel complex	6/473	24/18405	2.53392e-05
																						BP	GO:0048015	phosphatidylinositol-mediated signaling	10/486	55/18057	1.79494e-06	0.000176093	0.000155329	556956/561737/100000797/245701/245700/791141/568668/570240/245702/793349	10		MF	GO:0016887	ATP hydrolysis activity	11/455	82/17701	7.76759e-06	0.000192146	0.000152339	100334507/570502/562935/566766/568214/100331225/792998/30671/568230/560210/798846	11		CC	GO:0032589	neuron projection membrane	6/473	25/18405	3.26214e-05
																						BP	GO:0007214	gamma-aminobutyric acid signaling pathway	6/486	16/18057	2.34663e-06	0.000218705	0.000192917	556202/558708/560267/553402/100538116/100008568	6		MF	GO:0005249	voltage-gated potassium channel activity	12/455	103/17701	1.32642e-05	0.000311708	0.000247133	797337/556841/555691/100004419/101154640/562853/100334453/559096/571208/563670/560289/559036	12		CC	GO:0031252	cell leading edge	13/473	142/18405	7.7498e-05
																						BP	GO:0048017	inositol lipid-mediated signaling	10/486	59/18057	3.50171e-06	0.000310819	0.000274169	556956/561737/100000797/245701/245700/791141/568668/570240/245702/793349	10		MF	GO:0016917	GABA receptor activity	6/455	25/17701	3.26247e-05	0.000730173	0.000578905	556202/558708/560267/566514/553402/100538116	6		CC	GO:0031256	leading edge membrane	8/473	60/18405	0.000142058
																						BP	GO:0001508	action potential	9/486	49/18057	5.42789e-06	0.00045989	0.000405663	563904/566069/103909035/493613/559447/560289/793996/100333073/393101	9		MF	GO:0005267	potassium channel activity	13/455	136/17701	4.94435e-05	0.00104443	0.000828058	797337/798583/556841/555691/100004419/101154640/562853/100334453/559096/571208/563670/560289/559036	13		CC	GO:0099572	postsynaptic specialization	12/473	137/18405	0.000220122
																						BP	GO:0034330	cell junction organization	22/486	279/18057	7.24383e-06	0.000587065	0.000517843	561940/100073332/560912/337236/550457/403310/572002/101175706/566122/565842/100330886/100125749/140820/565158/566220/565863/567298/110351181/30223/557014/562422/100147967	22		MF	GO:0015079	potassium ion transmembrane transporter activity	15/455	176/17701	5.11104e-05	0.00104443	0.000828058	797337/798583/556841/555691/100004419/101154640/562853/100334453/559096/571208/563670/560289/572215/559036/797331	15		CC	GO:0014069	postsynaptic density	11/473	122/18405	0.000310751
																						BP	GO:0043087	regulation of GTPase activity	19/486	220/18057	8.38903e-06	0.000651548	0.000574722	566318/564518/100148873/100330358/65227/561005/100034485/100331732/561285/795761/324332/553520/30223/566546/558635/403040/799483/559170/557014	19		MF	GO:0004714	transmembrane receptor protein tyrosine kinase activity	9/455	72/17701	9.17252e-05	0.00179628	0.00142415	386966/245701/554230/30256/245700/568668/570240/245702/569836	9		CC	GO:0032279	asymmetric synapse	11/473	123/18405	0.000333544
																						BP	GO:0042391	regulation of membrane potential	16/486	167/18057	1.18307e-05	0.000882095	0.000778085	570493/563904/556202/566069/103909035/563414/493613/566514/553402/100538116/101154640/559447/560289/793996/100333073/393101	16		MF	GO:0005516	calmodulin binding	11/455	109/17701	0.00011438	0.00215034	0.00170486	560561/100334879/567212/568512/101154640/563892/572250/100144566/60658/553520/557499	11		CC	GO:0098984	neuron to neuron synapse	11/473	123/18405	0.000333544
																						BP	GO:0000904	cell morphogenesis involved in differentiation	31/486	500/18057	1.54596e-05	0.00110833	0.000977648	30155/550457/561737/386966/556123/553266/100330358/564005/572261/561005/557667/569499/369191/562398/101882184/321243/561285/795761/797545/559096/565863/567298/60658/555590/101883074/566674/569398/30223/566546/558635/557014	31		MF	GO:0015081	sodium ion transmembrane transporter activity	12/455	130/17701	0.000133961	0.00242161	0.00191993	563904/560561/567212/563356/561618/568512/559447/793996/557499/556480/393101/557642	12		CC	GO:0015629	actin cytoskeleton	18/473	299/18405	0.000772538
																						BP	GO:0010975	regulation of neuron projection development	15/486	162/18057	3.30279e-05	0.0022122	0.00195136	30155/561737/556123/100330358/572261/562398/562946/561285/795761/568668/565863/567298/570240/100331504/566546	15		MF	GO:0140678	molecular function inhibitor activity	25/455	433/17701	0.000151581	0.00263863	0.00209199	30491/100149630/562652/30449/100330358/564005/65227/404210/245701/100331732/557667/100536057/796404/566115/553520/393772/245702/100151026/571688/560305/558635/403040/799483/559170/557014	25		CC	GO:1902710	GABA receptor complex	4/473	20/18405	0.00150445
																						BP	GO:0042026	protein refolding	5/486	15/18057	3.32305e-05	0.0022122	0.00195136	323922/562935/30671/560210/798846	5		MF	GO:0019838	growth factor binding	9/455	81/17701	0.000229377	0.00385025	0.00305261	404210/245701/554230/30256/557061/568668/570240/245702/100001424	9		CC	GO:1902711	GABA-A receptor complex	4/473	20/18405	0.00150445
																						BP	GO:0061564	axon development	28/486	452/18057	4.04528e-05	0.00260014	0.00229355	30155/550457/561737/386966/556123/100330358/564005/572261/557667/569499/369191/562398/562946/101882184/321243/561285/795761/797545/559096/60658/555590/566674/569398/110351181/30223/566546/558635/557014	28		MF	GO:0008509	monoatomic anion transmembrane transporter activity	11/455	122/17701	0.000310515	0.00503248	0.00398992	556202/561618/566514/553402/100538116/100534737/553392/572215/797331/100333073/557642	11		CC	GO:0098831	presynaptic active zone cytoplasmic component	3/473	10/18405	0.00176887
																						BP	GO:0031098	stress-activated protein kinase signaling cascade	8/486	49/18057	4.44349e-05	0.0026041	0.00229705	560913/100535386/561262/245701/100007304/245702/568412/796370	8		MF	GO:0003774	cytoskeletal motor activity	12/455	144/17701	0.000348887	0.00532734	0.0042237	100334507/570502/100884147/569545/562188/566766/566034/335340/562676/554168/566674/799274	12		CC	GO:0099569	presynaptic cytoskeleton	3/473	10/18405	0.00176887
																						BP	GO:0051403	stress-activated MAPK cascade	8/486	49/18057	4.44349e-05	0.0026041	0.00229705	560913/100535386/561262/245701/100007304/245702/568412/796370	8		MF	GO:0005432	calcium:sodium antiporter activity	4/455	14/17701	0.000351378	0.00532734	0.0042237	560561/567212/568512/557499	4		CC	GO:0008076	voltage-gated potassium channel complex	6/473	52/18405	0.00208865
																						BP	GO:0048812	neuron projection morphogenesis	29/486	479/18057	4.47056e-05	0.0026041	0.00229705	30155/550457/561737/100151551/556123/100000797/100330358/564005/572261/557667/569499/369191/562398/101882184/321243/561285/795761/797545/559096/565863/567298/60658/555590/566674/569398/30223/566546/558635/557014	29		MF	GO:0004713	protein tyrosine kinase activity	11/455	131/17701	0.000571416	0.00839268	0.00665399	386966/557551/245701/569156/554230/30256/245700/568668/570240/245702/569836	11		CC	GO:0048786	presynaptic active zone	5/473	37/18405	0.00242721
																						BP	GO:0120039	plasma membrane bounded cell projection morphogenesis	29/486	481/18057	4.81713e-05	0.00272095	0.00240011	30155/550457/561737/100151551/556123/100000797/100330358/564005/572261/557667/569499/369191/562398/101882184/321243/561285/795761/797545/559096/565863/567298/60658/555590/566674/569398/30223/566546/558635/557014	29		MF	GO:0015103	inorganic anion transmembrane transporter activity	11/455	133/17701	0.000649214	0.00924638	0.00733083	556202/561618/566514/553402/100538116/100534737/553392/572215/797331/100333073/557642	11		CC	GO:0031253	cell projection membrane	8/473	92/18405	0.00253257
																						BP	GO:0006813	potassium ion transport	16/486	188/18057	5.11505e-05	0.00280425	0.00247359	797337/798583/556841/555691/103909035/100004419/101154640/562853/100334453/559096/571208/563670/560289/572215/559036/797331	16		MF	GO:0015276	ligand-gated monoatomic ion channel activity	12/455	156/17701	0.000718122	0.00964335	0.00764557	570493/556202/555691/562585/568211/566514/553402/100538116/795916/560289/567611/799412	12		CC	GO:0098793	presynapse	13/473	206/18405	0.00266755
																						BP	GO:0048858	cell projection morphogenesis	29/486	485/18057	5.58406e-05	0.00297391	0.00262325	30155/550457/561737/100151551/556123/100000797/100330358/564005/572261/557667/569499/369191/562398/101882184/321243/561285/795761/797545/559096/565863/567298/60658/555590/566674/569398/30223/566546/558635/557014	29		MF	GO:0022834	ligand-gated channel activity	12/455	156/17701	0.000718122	0.00964335	0.00764557	570493/556202/555691/562585/568211/566514/553402/100538116/795916/560289/567611/799412	12		CC	GO:0098802	plasma membrane signaling receptor complex	9/473	115/18405	0.00287886
																						BP	GO:0007264	small GTPase mediated signal transduction	21/486	300/18057	6.77105e-05	0.00349737	0.00308499	565844/563241/562652/100330358/65227/555340/561005/100331732/553657/556371/100536057/566115/567298/571549/553520/393772/571688/558635/403040/799483/559170	21		MF	GO:0015368	calcium:monoatomic cation antiporter activity	4/455	17/17701	0.000785834	0.00998222	0.00791424	560561/567212/568512/557499	4		CC	GO:0034705	potassium channel complex	6/473	57/18405	0.00334351
																						BP	GO:0032990	cell part morphogenesis	29/486	491/18057	6.94221e-05	0.00349737	0.00308499	30155/550457/561737/100151551/556123/100000797/100330358/564005/572261/557667/569499/369191/562398/101882184/321243/561285/795761/797545/559096/565863/567298/60658/555590/566674/569398/30223/566546/558635/557014	29		MF	GO:0099604	ligand-gated calcium channel activity	4/455	17/17701	0.000785834	0.00998222	0.00791424	562585/795916/567611/799412	4		CC	GO:0045211	postsynaptic membrane	11/473	168/18405	0.00418702
																						BP	GO:0007254	JNK cascade	7/486	39/18057	7.14221e-05	0.00350344	0.00309034	100535386/561262/245701/100007304/245702/568412/796370	7		MF	GO:0005248	voltage-gated sodium channel activity	4/455	18/17701	0.000989986	0.0122446	0.00970789	563904/559447/793996/393101	4		CC	GO:0062023	collagen-containing extracellular matrix	10/473	156/18405	0.00715033
																						BP	GO:0046328	regulation of JNK cascade	6/486	29/18057	0.000103376	0.00494084	0.00435825	100535386/561262/245701/100007304/245702/796370	6		MF	GO:0005251	delayed rectifier potassium channel activity	4/455	20/17701	0.00150498	0.018137	0.0143796	101154640/562853/100334453/559096	4		CC	GO:0044304	main axon	3/473	16/18405	0.00736079
																						BP	GO:0014065	phosphatidylinositol 3-kinase signaling	7/486	42/18057	0.000116847	0.00535083	0.0047199	100000797/245701/245700/791141/568668/570240/245702	7		MF	GO:0015297	antiporter activity	7/455	67/17701	0.00162912	0.0191421	0.0151765	560561/567212/561618/568512/557499/100333073/557642	7		CC	GO:0016459	myosin complex	6/473	67/18405	0.0074228
																						BP	GO:0019228	neuronal action potential	5/486	19/18057	0.000117695	0.00535083	0.0047199	563904/103909035/559447/793996/393101	5		MF	GO:0022851	GABA-gated chloride ion channel activity	3/455	10/17701	0.00176952	0.0199117	0.0157867	556202/553402/100538116	3		CC	GO:0097060	synaptic membrane	12/473	207/18405	0.00744345
																						BP	GO:0048667	cell morphogenesis involved in neuron differentiation	27/486	460/18057	0.000136114	0.00591136	0.00521433	30155/550457/561737/556123/100330358/564005/572261/557667/569499/369191/562398/101882184/321243/561285/795761/797545/559096/565863/567298/60658/555590/566674/569398/30223/566546/558635/557014	27		MF	GO:0004890	GABA-A receptor activity	4/455	21/17701	0.00182171	0.0199117	0.0157867	556202/566514/553402/100538116	4
																						BP	GO:1902476	chloride transmembrane transport	7/486	43/18057	0.000136367	0.00591136	0.00521433	556202/553402/100538116/100534737/553392/572215/797331	7		MF	GO:0044183	protein folding chaperone	4/455	21/17701	0.00182171	0.0199117	0.0157867	562935/30671/560210/798846	4
																						BP	GO:0007409	axonogenesis	25/486	417/18057	0.000172974	0.0073278	0.00646375	30155/550457/561737/556123/100330358/564005/572261/557667/569499/369191/562398/101882184/321243/561285/795761/797545/559096/60658/555590/566674/569398/30223/566546/558635/557014	25		MF	GO:0140938	histone H3 methyltransferase activity	5/455	35/17701	0.00188585	0.0201443	0.015971	100006350/557048/564592/559945/796785	5
																						BP	GO:0030334	regulation of cell migration	17/486	232/18057	0.000191035	0.00791309	0.00698003	570279/570262/572261/566945/562398/30256/555195/101882184/321243/561285/795761/565111/565863/561567/566546/403040/560606	17		MF	GO:0005217	intracellular ligand-gated monoatomic ion channel activity	4/455	23/17701	0.00258811	0.0259159	0.020547	562585/568211/795916/567611	4
																						BP	GO:0090130	tissue migration	9/486	78/18057	0.000241759	0.00979649	0.00864135	555691/100004929/30256/565429/796404/565111/563892/30223/560606	9		MF	GO:0051787	misfolded protein binding	4/455	23/17701	0.00258811	0.0259159	0.020547	562935/30671/560210/798846	4
																						BP	GO:0009266	response to temperature stimulus	7/486	48/18057	0.000277503	0.0110057	0.00970795	323922/30140/553187/565155/100126123/565807/560210	7		MF	GO:0015291	secondary active transmembrane transporter activity	14/455	230/17701	0.00259159	0.0259159	0.020547	768182/560561/567212/553256/100334171/563356/561618/568512/572215/557499/556480/797331/100333073/557642	14
																						BP	GO:0071805	potassium ion transmembrane transport	14/486	175/18057	0.000283872	0.0110237	0.00972385	556841/555691/103909035/100004419/101154640/562853/100334453/559096/571208/563670/560289/572215/559036/797331	14		MF	GO:0043178	alcohol binding	6/455	56/17701	0.00305728	0.0299359	0.0237342	30735/562585/559586/557483/567611/100004342	6
																						BP	GO:0086010	membrane depolarization during action potential	4/486	13/18057	0.000305454	0.0116197	0.0102496	563904/559447/793996/393101	4		MF	GO:0018024	histone lysine N-methyltransferase activity	5/455	40/17701	0.00344161	0.0330114	0.0261725	100006350/557048/564592/559945/796785	5
																						BP	GO:0044093	positive regulation of molecular function	26/486	460/18057	0.000324131	0.0120836	0.0106588	566318/100536739/386966/100148873/100330358/65227/245701/561005/100331732/554230/30256/245700/324332/568668/100144566/60658/553520/570240/245702/570024/553418/563560/558635/403040/799483/559170	26		MF	GO:0051082	unfolded protein binding	7/455	78/17701	0.00389083	0.0346582	0.0274782	323922/562935/565155/30671/569466/560210/798846	7
																						BP	GO:0032872	regulation of stress-activated MAPK cascade	6/486	36/18057	0.000361424	0.0129557	0.011428	100535386/561262/245701/100007304/245702/796370	6		MF	GO:0106310	protein serine kinase activity	10/455	143/17701	0.00390336	0.0346582	0.0274782	796739/567912/100005183/565173/557667/566003/100009657/570504/100001267/100332050	10
																						BP	GO:0070302	regulation of stress-activated protein kinase signaling cascade	6/486	36/18057	0.000361424	0.0129557	0.011428	100535386/561262/245701/100007304/245702/796370	6		MF	GO:0005024	transforming growth factor beta receptor activity	3/455	13/17701	0.00398201	0.0346582	0.0274782	792928/562822/555655	3
																						BP	GO:0048589	developmental growth	23/486	389/18057	0.000378945	0.0132883	0.0117215	563644/794108/561737/386966/556123/30449/245701/572261/100007877/562398/560785/245700/559593/170581/446213/60658/566674/562822/245702/568230/796720/555655/100334415	23		MF	GO:0005237	inhibitory extracellular ligand-gated monoatomic ion channel activity	3/455	13/17701	0.00398201	0.0346582	0.0274782	556202/553402/100538116	3
																						BP	GO:0014068	positive regulation of phosphatidylinositol 3-kinase signaling	5/486	24/18057	0.000384962	0.0132883	0.0117215	245701/245700/568668/570240/245702	5		MF	GO:0043548	phosphatidylinositol 3-kinase binding	3/455	13/17701	0.00398201	0.0346582	0.0274782	245701/245700/245702	3
																						BP	GO:2000145	regulation of cell motility	17/486	250/18057	0.000457192	0.0154946	0.0136676	570279/570262/572261/566945/562398/30256/555195/101882184/321243/561285/795761/565111/565863/561567/566546/403040/560606	17		MF	GO:0004222	metalloendopeptidase activity	8/455	101/17701	0.00450609	0.037819	0.0299842	474335/793465/100332426/566945/101448000/571143/101884120/560606	8
																						BP	GO:0014066	regulation of phosphatidylinositol 3-kinase signaling	5/486	25/18057	0.000470646	0.0156658	0.0138186	245701/245700/568668/570240/245702	5		MF	GO:0015108	chloride transmembrane transporter activity	8/455	101/17701	0.00450609	0.037819	0.0299842	556202/566514/553402/100538116/100534737/553392/572215/797331	8
																						BP	GO:0043085	positive regulation of catalytic activity	23/486	396/18057	0.000485978	0.0157882	0.0139266	566318/100536739/386966/100148873/100330358/65227/245701/561005/100331732/554230/30256/245700/324332/568668/100144566/60658/553520/570240/245702/558635/403040/799483/559170	23		MF	GO:0017111	ribonucleoside triphosphate phosphatase activity	21/455	437/17701	0.00470184	0.0380955	0.0302034	100334507/565844/570502/550457/561067/562935/100005729/566766/568214/493613/553657/571897/556371/100331225/792998/324332/30671/100307098/568230/560210/798846	21
																						BP	GO:0006820	monoatomic anion transport	11/486	123/18057	0.000491264	0.0157882	0.0139266	556202/561618/566514/553402/100538116/100534737/553392/572215/797331/100333073/557642	11		MF	GO:0140828	metal cation:monoatomic cation antiporter activity	4/455	27/17701	0.00473071	0.0380955	0.0302034	560561/567212/568512/557499	4
																						BP	GO:0031101	fin regeneration	9/486	86/18057	0.000504494	0.0159386	0.0140592	563644/386966/30449/245701/559593/562822/245702/555655/100334415	9		MF	GO:0004016	adenylate cyclase activity	3/455	14/17701	0.00497218	0.0380955	0.0302034	569499/557026/562619	3
																						BP	GO:0001667	ameboidal-type cell migration	17/486	253/18057	0.000523775	0.0160828	0.0141864	562018/570279/386966/555691/572261/378958/566945/562398/30256/565429/796404/565111/563892/30223/565032/560606/555362	17		MF	GO:0015278	calcium-release channel activity	3/455	14/17701	0.00497218	0.0380955	0.0302034	562585/795916/567611	3
																						BP	GO:0035725	sodium ion transmembrane transport	11/486	124/18057	0.000526313	0.0160828	0.0141864	563904/560561/566069/567212/553256/568512/559447/793996/557499/556480/393101	11		MF	GO:0016500	protein-hormone receptor activity	3/455	14/17701	0.00497218	0.0380955	0.0302034	245701/245700/245702	3
																						BP	GO:0048488	synaptic vesicle endocytosis	6/486	39/18057	0.000565518	0.0165992	0.0146419	337236/564367/567877/100307098/571626/100147967	6		MF	GO:0005096	GTPase activator activity	13/455	222/17701	0.00502536	0.0380955	0.0302034	566318/394115/563241/100148873/571925/561005/100034485/556132/324332/566115/567298/100270734/571688	13
																						BP	GO:0140238	presynaptic endocytosis	6/486	39/18057	0.000565518	0.0165992	0.0146419	337236/564367/567877/100307098/571626/100147967	6		MF	GO:0031267	small GTPase binding	5/455	45/17701	0.00575558	0.0429385	0.034043	100536057/573631/566115/571688/557014	5
																						BP	GO:0051896	regulation of protein kinase B signaling	5/486	26/18057	0.000569929	0.0165992	0.0146419	245701/245700/568668/570240/245702	5		MF	GO:0070679	inositol 1,4,5 trisphosphate binding	3/455	15/17701	0.00609786	0.0444623	0.0352512	562585/559586/567611	3
																						BP	GO:0051259	protein complex oligomerization	10/486	110/18057	0.000771263	0.0220066	0.0194118	768182/553402/562853/100334453/559096/571208/565807/559036/570024/799412	10		MF	GO:0017022	myosin binding	4/455	29/17701	0.00614904	0.0444623	0.0352512	561940/550457/571925/563892	4
																						BP	GO:0098656	monoatomic anion transmembrane transport	7/486	57/18057	0.000809392	0.0220066	0.0194118	556202/553402/100538116/100534737/553392/572215/797331	7		MF	GO:0031072	heat shock protein binding	5/455	46/17701	0.00632408	0.0449401	0.03563	323922/562935/30671/560210/798846	5
																						BP	GO:0040012	regulation of locomotion	17/486	263/18057	0.000809434	0.0220066	0.0194118	570279/570262/572261/566945/562398/30256/555195/101882184/321243/561285/795761/565111/565863/561567/566546/403040/560606	17		MF	GO:0008017	microtubule binding	12/455	203/17701	0.00640636	0.0449401	0.03563	100334507/570502/565771/799891/561067/100334879/569545/799901/566766/797545/100307098/799274	12
																						BP	GO:0043491	protein kinase B signaling	5/486	28/18057	0.000814624	0.0220066	0.0194118	245701/245700/568668/570240/245702	5
																						BP	GO:0051085	chaperone cofactor-dependent protein refolding	5/486	28/18057	0.000814624	0.0220066	0.0194118	562935/30671/569466/560210/798846	5
																						BP	GO:0040007	growth	24/486	438/18057	0.000840274	0.0223753	0.019737	563644/794108/561737/386966/556123/30449/245701/572261/100007877/562398/560785/245700/559593/170581/446213/60658/566674/562822/100331504/245702/568230/796720/555655/100334415	24
																						BP	GO:0051084	'de novo' post-translational protein folding	5/486	29/18057	0.0009628	0.0252769	0.0222964	562935/30671/569466/560210/798846	5
																						BP	GO:0098661	inorganic anion transmembrane transport	7/486	59/18057	0.000997347	0.0258202	0.0227757	556202/553402/100538116/100534737/553392/572215/797331	7
																						BP	GO:0120035	regulation of plasma membrane bounded cell projection organization	15/486	222/18057	0.00103507	0.0264297	0.0233133	30155/561737/556123/100330358/572261/562398/562946/561285/795761/568668/565863/567298/570240/100331504/566546	15
																						BP	GO:0060627	regulation of vesicle-mediated transport	12/486	156/18057	0.00107001	0.0269527	0.0237747	100534954/550457/563904/571925/378958/563414/556132/553657/571897/567877/563377/560887	12
																						BP	GO:0006458	'de novo' protein folding	5/486	30/18057	0.0011301	0.0277845	0.0245083	562935/30671/569466/560210/798846	5
																						BP	GO:0031344	regulation of cell projection organization	15/486	224/18057	0.00113284	0.0277845	0.0245083	30155/561737/556123/100330358/572261/562398/562946/561285/795761/568668/565863/567298/570240/100331504/566546	15
																						BP	GO:0031346	positive regulation of cell projection organization	8/486	80/18057	0.00138139	0.0334404	0.0294973	30155/556123/100330358/561285/795761/568668/570240/566546	8
																						BP	GO:0000165	MAPK cascade	15/486	229/18057	0.00141188	0.0337402	0.0297618	560913/564518/100151551/386966/100535386/561262/245701/554230/30256/100007304/245700/114436/245702/568412/796370	15
																						BP	GO:0051899	membrane depolarization	4/486	19/18057	0.00145661	0.0343687	0.0303161	563904/559447/793996/393101	4
																						BP	GO:0036465	synaptic vesicle recycling	6/486	47/18057	0.00155273	0.035732	0.0315187	337236/564367/567877/100307098/571626/100147967	6
																						BP	GO:0046854	phosphatidylinositol phosphate biosynthetic process	6/486	47/18057	0.00155273	0.035732	0.0315187	556956/561737/404211/561353/791141/793349	6
																						BP	GO:0050772	positive regulation of axonogenesis	5/486	33/18057	0.00176151	0.0400421	0.0353206	556123/100330358/561285/795761/566546	5
																						BP	GO:0051336	regulation of hydrolase activity	22/486	411/18057	0.00182877	0.0410702	0.0362275	566318/497638/564518/100148873/30449/100330358/65227/570360/561005/100034485/100331732/561285/795761/324332/553520/30223/566546/558635/403040/799483/559170/557014	22
																						BP	GO:0017157	regulation of exocytosis	8/486	84/18057	0.00189272	0.0420004	0.037048	550457/563904/571925/563414/553657/571897/567877/563377	8
																						BP	GO:0030155	regulation of cell adhesion	12/486	167/18057	0.00191616	0.0420087	0.0370554	561940/30155/553266/100004929/101882184/321243/561285/795761/100535694/30223/566546/403040	12
																						BP	GO:0010631	epithelial cell migration	7/486	66/18057	0.00193817	0.0420087	0.0370554	555691/30256/565429/796404/565111/563892/560606	7
																						BP	GO:0046488	phosphatidylinositol metabolic process	10/486	125/18057	0.00204292	0.04377	0.038609	556956/337236/561737/100136873/555920/404211/561353/791141/100317089/793349	10
																						BP	GO:0051130	positive regulation of cellular component organization	14/486	215/18057	0.00212371	0.0446413	0.0393776	561940/30155/558427/556123/100330358/791177/100125749/334460/561285/795761/565649/568668/570240/566546	14
																						BP	GO:0046058	cAMP metabolic process	4/486	21/18057	0.00215543	0.0446413	0.0393776	569499/557026/571011/562619	4
																						BP	GO:0060078	regulation of postsynaptic membrane potential	4/486	21/18057	0.00215543	0.0446413	0.0393776	570493/556202/553402/100538116	4
																						BP	GO:0051347	positive regulation of transferase activity	10/486	127/18057	0.00229723	0.0462098	0.0407611	100536739/386966/245701/554230/30256/245700/568668/100144566/570240/245702	10
																						BP	GO:0019226	transmission of nerve impulse	5/486	35/18057	0.00230553	0.0462098	0.0407611	563904/103909035/559447/793996/393101	5
																						BP	GO:0061077	chaperone-mediated protein folding	5/486	35/18057	0.00230553	0.0462098	0.0407611	562935/30671/569466/560210/798846	5
																						BP	GO:0099003	vesicle-mediated transport in synapse	9/486	107/18057	0.00239831	0.0470573	0.0415086	337236/550457/564367/378958/563414/567877/100307098/571626/100147967	9
																						BP	GO:0099504	synaptic vesicle cycle	9/486	107/18057	0.00239831	0.0470573	0.0415086	337236/550457/564367/378958/563414/567877/100307098/571626/100147967	9
																						BP	GO:0006814	sodium ion transport	12/486	172/18057	0.00245086	0.047097	0.0415436	563904/560561/566069/567212/553256/563356/568512/559447/793996/557499/556480/393101	12
																						BP	GO:0043547	positive regulation of GTPase activity	12/486	172/18057	0.00245086	0.047097	0.0415436	566318/100148873/100330358/65227/561005/100331732/324332/553520/558635/403040/799483/559170	12
																						BP	GO:0009408	response to heat	4/486	22/18057	0.00257901	0.0490537	0.0432697	323922/565155/100126123/560210	4
[truncated: 4 more columns]
